# Supplementary material for: Functional annotations of three domestic animal genomes provide vital resources for comparative and agricultural research
Source: Nat Commun. 2021 Mar 23;12:1821. doi: 10.1038/s41467-021-22100-8 (PMC7988148; doi:10.1038/s41467-021-22100-8)
Supplement: Supplementary file 4 — Supplementary Data 1 [file 41467_2021_22100_MOESM4_ESM.xlsx]

## Sheet: Chicken
ChIP target	Tissue	Rep	Raw Reads	Trimmed	%	Unaligned	%	Filtered	%	Duplicates	%	Remaining	%
CTCF	Adipose	A	48968471	11803384	24.104	12840474	26.2219	17050993	34.8204	26501440	54.1194	22467031	45.8806
	Adipose	B	35144843	1430417	4.07006	5603739	15.9447	9247209	26.3117	12896278	36.6947	22248565	63.3053
	Cerebellum	A	38599443	1440820	3.73275	5347641	13.8542	9779561	25.336	14482295	37.5194	24117148	62.4806
	Cerebellum	B	42436566	1982480	4.67163	5455328	12.8553	9375305	22.0925	15669502	36.9245	26767064	63.0755
	Cortex	A	50622619	2084251	4.11723	7671589	15.1545	12415761	24.5261	19537730	38.5949	31084889	61.4051
	Cortex	B	41074916	1563	0.00380524	802437	1.95359	4780466	11.6384	14087318	34.2966	26987598	65.7034
	Hypothalamus	A	49518169	2120722	4.28271	13368858	26.9979	17993511	36.3372	23826686	48.1171	25691483	51.8829
	Hypothalamus	B	47196110	2086727	4.4214	13687850	29.0021	17859556	37.8412	23273233	49.3118	23922877	50.6882
	Liver	A	45008137	6024	0.0133842	1168770	2.5968	6214793	13.8082	13884706	30.8493	31123431	69.1507
	Liver	B	100890060	2933	0.00290712	2556630	2.53408	12452343	12.3425	62293095	61.7435	38596965	38.2565
	Lung	A	24144371	6128	0.0253807	836460	3.46441	2994747	12.4035	5390043	22.3242	18754328	77.6758
	Lung	B	25321693	10696	0.0422405	1109022	4.37973	3500097	13.8225	6217214	24.5529	19104479	75.4471
	Muscle	A	26689519	20691	0.0775248	923670	3.4608	4214862	15.7922	7461207	27.9556	19228312	72.0444
	Muscle	B	41849230	1313642	3.13899	9252083	22.1081	13977925	33.4007	19660184	46.9786	22189046	53.0214
	Spleen	A	26578463	17309	0.0651242	735617	2.76772	3093855	11.6405	6275736	23.6121	20302727	76.3879
	Spleen	B	37639554	7319	0.019445	989518	2.62893	4165626	11.0672	10154742	26.9789	27484812	73.0211
H3K27ac	Adipose	A	46649305	3051786	6.54198	5054083	10.8342	7646542	16.3915	27537972	59.0319	19111333	40.9681
	Adipose	B	48110335	7762093	16.1339	10656220	22.1495	12570818	26.1291	33220860	69.0514	14889475	30.9486
	Cerebellum	A	63304256	3186	0.00503284	3425206	5.4107	7688048	12.1446	38147015	60.2598	25157241	39.7402
	Cerebellum	B	45292219	2165	0.00478007	1693183	3.73835	3632933	8.0211	20615052	45.5157	24677167	54.4843
	Cortex	A	141803748	648292	0.457176	85100084	60.0126	90748729	63.996	101101966	71.2971	40701782	28.7029
	Cortex	B	29534410	2155	0.00729657	561476	1.90109	1876096	6.35224	7513668	25.4404	22020742	74.5596
	Hypothalamus	A	118524873	1128541	0.952155	76128516	64.23	80619112	68.0187	87843852	74.1143	30681021	25.8857
	Hypothalamus	B	173327961	1495644	0.862898	101095538	58.3262	107353745	61.9368	122720260	70.8023	50607701	29.1977
	Liver	A	30152042	1851	0.00613889	734194	2.43497	3144561	10.429	5730965	19.0069	24421077	80.9931
	Liver	B	30763481	2250	0.00731387	1191410	3.87281	3217978	10.4604	8774198	28.5215	21989283	71.4785
	Lung	A	42826298	1353	0.00315927	1611774	3.76351	4718786	11.0184	12463428	29.1023	30362870	70.8977
	Lung	B	35732049	1099	0.00307567	1010306	2.82745	3594788	10.0604	10155272	28.4206	25576777	71.5794
	Muscle	A	38857389	38525	0.0991446	14573157	37.5042	17219519	44.3147	20620196	53.0663	18237193	46.9337
	Muscle	B	31545467	10803	0.0342458	630085	1.99739	2532838	8.02917	8718560	27.6381	22826907	72.3619
	Spleen	A	28326346	851	0.00300427	528460	1.86561	2585095	9.12612	7312654	25.8157	21013692	74.1843
	Spleen	B	64546096	2635	0.00408235	2053908	3.18208	6417531	9.94255	40704960	63.0634	23841136	36.9366
H3K27me3	Adipose	A	115972358	5345084	4.60893	6584712	5.67783	13797476	11.8972	84586928	72.9371	31385430	27.0629
	Adipose	B	110519546	6134177	5.55031	8227875	7.44472	13533004	12.2449	84563739	76.5147	25955807	23.4853
	Cerebellum	A	79551372	2355	0.00296035	2072123	2.60476	9511672	11.9566	34461784	43.3202	45089588	56.6798
	Cerebellum	B	62782581	10658	0.016976	1028188	1.6377	6205077	9.88344	18535058	29.5226	44247523	70.4774
	Cortex	A	219021221	843130	0.384954	114338424	52.2043	125582338	57.338	144141372	65.8116	74879849	34.1884
	Cortex	B	80957574	8721	0.0107723	445828	0.550693	5843648	7.21816	54759608	67.6399	26197966	32.3601
	Hypothalamus	A	250510610	1740541	0.694797	139802582	55.8071	151695012	60.5543	171958014	68.643	78552596	31.357
	Hypothalamus	B	132826118	847692	0.638197	75261116	56.6614	83558331	62.9081	96422681	72.5932	36403437	27.4068
	Liver	A	61923554	2780	0.00448941	901450	1.45575	5459255	8.81612	24113791	38.9412	37809763	61.0588
	Liver	B	66227850	8574	0.0129462	2113656	3.19149	6878853	10.3866	21964493	33.165	44263357	66.835
	Lung	A	118985816	23769	0.0199763	1071378	0.900425	12667759	10.6464	81531088	68.5217	37454728	31.4783
	Lung	B	108720092	27144	0.0249669	1034006	0.951072	10228171	9.4078	66006318	60.7122	42713774	39.2878
	Muscle	A	75879990	106212	0.139974	14504765	19.1154	20824792	27.4444	30620346	40.3537	45259644	59.6463
	Muscle	B	84564744	16619	0.0196524	796124	0.941437	7210391	8.52647	27891164	32.982	56673580	67.018
	Spleen	A	85291482	82198	0.096373	616915	0.723302	6341075	7.43459	27164442	31.849	58127040	68.151
	Spleen	B	74337237	46492	0.062542	538683	0.724648	5645006	7.59378	23365267	31.4314	50971970	68.5686
H3K4me1	Adipose	A	42781262	3269450	7.64225	3866421	9.03765	6785476	15.8609	19520575	45.6288	23260687	54.3712
	Adipose	B	42403079	3129488	7.38033	4196611	9.89695	6055566	14.281	22472813	52.9981	19930266	47.0019
	Cerebellum	A	41094960	1936	0.00471104	844923	2.05603	3614991	8.79668	14546043	35.3962	26548917	64.6038
	Cerebellum	B	49367851	2429	0.00492021	773011	1.56582	3786007	7.66897	13125075	26.5863	36242776	73.4137
	Cortex	A	81069111	464646	0.573148	37337405	46.0563	40652398	50.1454	46683132	57.5844	34385979	42.4156
	Cortex	B	26096660	923	0.00353685	396751	1.52031	2013334	7.71491	5414123	20.7464	20682537	79.2536
	Hypothalamus	A	74328949	506133	0.680937	33391165	44.9235	36470256	49.066	41976894	56.4745	32352055	43.5255
	Hypothalamus	B	88434726	559601	0.632784	45410759	51.3495	48944057	55.3448	57782475	65.3391	30652251	34.6609
	Liver	A	46967736	1937	0.00412411	967353	2.05961	4538527	9.66307	9742941	20.7439	37224795	79.2561
	Liver	B	86878513	5144	0.00592091	2223535	2.55936	9021306	10.3838	20096486	23.1317	66782027	76.8683
	Lung	A	49482213	33056	0.0668038	679913	1.37406	4756105	9.61175	11698412	23.6417	37783801	76.3583
	Lung	B	43750895	9295	0.0212453	936556	2.14066	4818991	11.0146	19658921	44.9338	24091974	55.0662
	Muscle	A	29283871	3467	0.0118393	482279	1.64691	2776332	9.48075	8480807	28.9607	20803064	71.0393
	Muscle	B	30773897	4180	0.0135829	549068	1.7842	2703150	8.78391	8674171	28.1868	22099726	71.8132
	Spleen	A	19928365	9895	0.0496528	248699	1.24796	1678565	8.42299	4659795	23.3827	15268570	76.6173
	Spleen	B	30608291	664	0.00216935	455360	1.4877	2569291	8.3941	10256668	33.5094	20351623	66.4906
H3K4me3	Adipose	A	40007794	1245226	3.11246	2485339	6.21214	5186904	12.9647	22236967	55.5816	17770827	44.4184
	Adipose	B	50497385	6324859	12.5251	11062076	21.9062	13557765	26.8484	33236388	65.818	17260997	34.182
	Cerebellum	A	45452617	1195	0.00262911	2280643	5.01763	5664235	12.4618	24624454	54.1761	20828163	45.8239
	Cerebellum	B	36028207	1319	0.00366102	1174215	3.25915	3337906	9.2647	14584093	40.4797	21444114	59.5203
	Cortex	A	135288376	620696	0.458795	87672230	64.804	92701309	68.5213	108023850	79.8471	27264526	20.1529
	Cortex	B	31175860	2084	0.00668466	483268	1.55014	2633022	8.44571	12776590	40.9823	18399270	59.0177
	Hypothalamus	A	100889279	503712	0.499272	68747726	68.1418	72634329	71.9941	81581409	80.8623	19307870	19.1377
	Hypothalamus	B	86713707	777232	0.89632	59357473	68.4522	62465690	72.0367	70881507	81.742	15832200	18.258
	Liver	A	46131358	1762	0.00381953	889392	1.92796	5117556	11.0934	17746696	38.4699	28384662	61.5301
	Liver	B	48670387	1714	0.00352165	2099344	4.31339	4835063	9.9343	23268559	47.8085	25401828	52.1915
	Lung	A	34250124	977	0.00285254	1068330	3.1192	3491573	10.1943	10549475	30.8013	23700649	69.1987
	Lung	B	39739429	1268	0.00319079	955077	2.40335	3856991	9.7057	13352976	33.6013	26386453	66.3987
	Muscle	A	30230643	4394	0.0145349	546821	1.80883	3303977	10.9292	8963956	29.6519	21266687	70.3481
	Muscle	B	30804858	5036	0.0163481	711400	2.30938	3169462	10.2888	8614229	27.9639	22190629	72.0361
	Spleen	A	53527335	1928	0.0036019	995173	1.85919	5157466	9.6352	16948652	31.6635	36578683	68.3365
	Spleen	B	49524589	1682	0.00339629	910379	1.83824	4780890	9.65357	24439608	49.3484	25084981	50.6516
		Sum	5021232911									2387735791
		Average	6.27654e+07									2.98467e+07
Multiple input datasets exist per sample because not all ChIP libraries were made from the same shearing product
	Tissue	Rep	Raw Reads	Trimmed	%	Unaligned	%	Filtered	%	Duplicates	%	Remaining	%
Input	Adipose	A	18304631	1892402	10.3384	223314	1.36066	1632145	10.0819	2091727	14.3694	12465043	68.0978
	Adipose	B	11530824	1036524	8.98916	152418	1.45239	937715	9.06716	1188407	12.637	8215760	71.2504
	Adipose	B	24662620	107979	0.437825	590759	2.4059	3241988	13.5286	2812952	13.5748	17908942	72.6157
	Cerebellum	A	44985062	1434	0.00318772	866970	1.9273	4900734	11.1086	6358258	16.2135	32857666	73.0413
	Cerebellum	B	24033276	787	0.00327463	413892	1.72222	2531374	10.7177	2986833	14.1642	18100390	75.3139
	Cerebellum	A	27799931	860	0.00309353	471250	1.6952	3083740	11.2843	3999664	16.4975	20244417	72.8218
	Cerebellum	B	23039961	851	0.00369358	402599	1.74746	2525956	11.1588	2533051	12.5956	17577504	76.2914
	Cerebellum	A	28344811	114363	0.403471	700780	2.48236	3661558	13.3004	3495238	14.644	20372872	71.8751
	Cerebellum	B	24270645	126567	0.521482	665933	2.75816	2894362	12.3279	2867614	13.9314	17716169	72.9942
	Cortex	A	141165180	1265074	0.896166	89078459	63.6729	7980414	15.7028	8043280	18.7746	34797953	24.6505
	Cortex	B	27096343	1219	0.00449876	450493	1.66263	2691667	10.1021	3344739	13.9638	20608225	76.0554
	Cortex	B	27312245	861	0.00315243	450264	1.64863	2732846	10.174	3925633	16.2698	20202641	73.9692
	Hypothalamus	A	67996749	667648	0.981882	31931314	47.4257	4686746	13.2402	4214178	13.722	26496863	38.9678
	Hypothalamus	B	84180003	759715	0.902489	55942349	67.0608	4512422	16.422	5643015	24.5717	17322502	20.5779
	Liver	A	23834705	3296	0.0138286	422902	1.77456	2607145	11.1376	1612284	7.75086	19189078	80.509
	Liver	B	22531842	2219	0.00984828	379420	1.68409	2047092	9.24187	1949597	9.69799	18153514	80.5683
	Liver	A	78724567	230625	0.292952	1505630	1.91815	9945591	12.9183	8233759	12.2814	58808962	74.7022
	Liver	B	28722849	1655	0.00576196	558834	1.94572	3035263	10.7777	3777522	15.0337	21349575	74.3296
	Liver	A	21247559	5796	0.0272784	336217	1.58281	2325848	11.1255	1963192	10.5663	16616506	78.2043
	Liver	B	20845778	3966	0.0190254	305836	1.46742	1887328	9.19035	2165650	11.6129	16482998	79.0712
	Lung	A	98184927	5366	0.0054652	1539211	1.56775	10759964	11.134	18127938	21.1084	67752448	69.0049
	Lung	B	88868731	4184	0.00470807	1371138	1.54295	9444010	10.794	14754512	18.9041	63294887	71.2229
	Lung	A	29263643	555	0.00189655	478120	1.63387	3219610	11.185	13648297	53.3859	11917061	40.7231
	Lung	B	38783474	725	0.00186935	713543	1.83985	3650835	9.59	17067041	49.587	17351330	44.739
	Lung	A	14418760	322707	2.23811	375831	2.66621	1666884	12.1491	2438614	20.2319	9614724	66.682
	Lung	B	16054157	390876	2.43473	372613	2.37889	1604307	10.4921	5706061	41.6916	7980300	49.7086
	Lung	A	16674186	2238	0.0134219	264172	1.58453	1785989	10.885	1359976	9.30102	13261811	79.535
	Lung	B	24773557	2918	0.0117787	375845	1.5173	2477476	10.1558	2831152	12.9174	19086166	77.0425
	Lung	A	21602453	11230	0.0519848	473240	2.19182	2061415	9.76142	3401123	17.8475	15655445	72.4707
	Muscle	A	18348325	1701	0.0092706	352148	1.91942	1883132	10.4651	2504830	15.547	13606514	74.1567
	Muscle	B	20931116	2100	0.0100329	388427	1.85593	2092903	10.1891	3264319	17.695	15183367	72.5397
	Muscle	B	21719071	96719	0.445318	795151	3.67745	2794077	13.4155	1953551	10.8331	16079573	74.0343
	Spleen	A	20311872	1812	0.00892089	341160	1.67976	1959720	9.81386	1408944	7.82348	16600236	81.7268
	Spleen	B	22208049	1181	0.00531789	375478	1.69082	2033348	9.31387	1536509	7.76091	18261533	82.2293
	Spleen	A	24932134	628	0.00251884	356884	1.43146	2338287	9.51505	3695354	16.6185	18540981	74.3658
	Spleen	B	27080544	561	0.0020716	408747	1.50941	2205253	8.26828	4757584	19.4457	19708399	72.777
	Spleen	A	17599625	610	0.00346598	290848	1.65264	1859720	10.7448	2016393	13.0524	13432054	76.3201
	Spleen	B	30042938	669	0.00222681	467753	1.55698	3140517	10.619	4319848	16.342	22114151	73.6085
	Spleen	A	19130607	3105	0.0162305	299326	1.5649	1859546	9.8764	1677939	9.88848	15290691	79.9279
	Spleen	B	20019447	2440	0.0121881	310414	1.55075	1693143	8.59176	1893914	10.5139	16119536	80.5194
	Spleen	A	30395644	14785	0.0486418	614532	2.02276	2691348	9.04159	5568322	20.5663	21506657	70.7557
	Spleen	B	19103948	8620	0.0451216	376548	1.97194	1717159	9.17346	3120640	18.355	13880981	72.6603
		Sum	1411076789									881726425
		Average	3.35971e+07									2.09935e+07
	Tissue	Rep	Raw Reads	Trimmed	%	Unaligned	%	Filtered	%	Duplicates	%	Remaining	%
Dnase-seq	Adipose	A	34522751	2256040	6.53494	6511708	18.8621	9397402	27.2209	11501857	33.3167	23020894	66.6833
	Adipose	B	30225074	3253280	10.7635	7812580	25.848	10414662	34.457	16384032	54.2068	13841042	45.7932
	Cerebellum	A	71468011	12275675	17.1765	28255635	39.5361	32898126	46.032	52900080	74.0192	18567931	25.9808
	Cerebellum	B	41496918	7945552	19.1473	9547764	23.0084	13014841	31.3634	20881765	50.3212	20615153	49.6788
	Cortex	A	29701039	1471283	4.95364	3180223	10.7074	5362595	18.0552	7009422	23.5999	22691617	76.4001
	Cortex	B	72373620	12856949	17.7647	37051510	51.1948	40066463	55.3606	50279579	69.4722	22094041	30.5278
	Hypothalamus	B	54405694	4549157	8.36155	12428901	22.8449	16090293	29.5746	34936171	64.2142	19469523	35.7858
	Liver	A	36931398	5207014	14.0992	6531201	17.6847	10512920	28.4661	13086822	35.4355	23844576	64.5645
	Liver	B	56361107	8955522	15.8895	18320748	32.506	23173048	41.1153	30190963	53.567	26170144	46.433
	Lung	A	41533367	2687661	6.47109	5223765	12.5773	9348266	22.5078	12856979	30.9558	28676388	69.0442
	Lung	B	24450905	1209735	4.94761	5537728	22.6484	7634637	31.2244	8450781	34.5622	16000124	65.4378
	Muscle	A	34959706	7008155	20.0464	14192730	40.5974	16490646	47.1704	21209922	60.6696	13749784	39.3304
	Muscle	B	34501487	1753102	5.08124	4599852	13.3323	7676161	22.2488	14186151	41.1175	20315336	58.8825
	Spleen	A	39465070	5002767	12.6764	6460545	16.3703	10083497	25.5504	13010695	32.9676	26454375	67.0324
	Spleen	B	202878496	24256248	11.956	34089068	16.8027	53360239	26.3016	61418768	30.2737	141459728	69.7263
		Sum	805274643									436970656
		Average	5.3685e+07									2.91314e+07
	Tissue	Rep	Raw Reads	Trimmed	%	Unaligned	%	Filtered	%	Duplicates	%	Remaining	%
RNA-seq	Adipose	A	50258234	456847	0.908999	1433974	2.87939	852308	1.76215	0	0	47515105	94.5419
	Adipose	B	69524894	598416	0.860722	1664594	2.41503	886166	1.31749	0	0	66375718	95.4704
	Cerebellum	A	74298888	502107	0.675793	1376614	1.86541	786902	1.08658	0	0	71633265	96.4123
	Cerebellum	B	71108086	557320	0.783765	1609541	2.28139	807595	1.17143	0	0	68133630	95.817
	Cortex	A	76804412	573880	0.747197	1937501	2.54163	928396	1.24964	0	0	73364635	95.5214
	Cortex	B	68496701	498173	0.727295	1345696	1.97901	779989	1.17023	0	0	65872843	96.1694
	Hypothalamus	A	72731399	408227	0.56128	1489540	2.05956	817482	1.15409	0	0	70016150	96.2667
	Hypothalamus	B	72535540	526915	0.726423	1552948	2.15661	847161	1.2024	0	0	69608516	95.9647
	Liver	A	56570205	835709	1.4773	1283939	2.30367	710408	1.30468	0	0	53740149	94.9973
	Liver	B	79752367	550033	0.689676	1516747	1.91503	905747	1.16591	0	0	76779840	96.2728
	Lung	A	57257866	543011	0.948361	1411792	2.48928	830357	1.50147	0	0	54472706	95.1358
	Lung	B	61240117	874463	1.42793	1454140	2.40889	876583	1.48797	0	0	58034931	94.7662
	Muscle	A	74666492	654933	0.877144	4656969	6.29222	1161650	1.67494	0	0	68192940	91.33
	Muscle	B	74281265	617798	0.831701	4327380	5.87453	1422644	2.05181	0	0	67913443	91.4274
	Spleen	A	61343139	630739	1.02821	1867368	3.07576	989409	1.68138	0	0	57855623	94.3147
	Spleen	B	59144191	510727	0.863529	1667454	2.84386	1097045	1.92579	0	0	55868965	94.4623
		Sum	1080013796									1025378459
		Average	6.75009e+07									6.40862e+07

## Sheet: Pig
Mark	Tissue	Rep	Raw Reads	Trimmed	%	Unaligned	%	Filtered	%	Duplicates	%	Remaining	%
CTCF	Adipose	P348	56505785	216680	0.383465	10284498	18.2709	8287722	18.015	11877614	31.4915	25839271	45.7285
	Adipose	P350	72223095	336396	0.465773	18172608	25.2795	12031230	22.3986	17754417	42.594	23928444	33.1313
	Cerebellum	P348	36490825	136428	0.373869	1450917	3.99104	4688987	13.4342	6741275	22.3114	23473218	64.3264
	Cerebellum	P350	45696139	273227	0.597921	5736924	12.63	9198773	23.1789	12200403	40.0181	18286812	40.0183
	Cortex	P348	62201295	295323	0.474786	25337240	40.9286	5830767	15.9447	4750212	15.4539	25987753	41.7801
	Cortex	P350	27762949	160254	0.577223	668918	2.42338	2981664	11.0704	4517844	18.862	19434269	70.0007
	Hypothalamus	P348	42513566	150721	0.354524	1882612	4.44402	5041676	12.4547	7091408	20.0104	28347149	66.6779
	Hypothalamus	P350	30472213	101456	0.332946	485628	1.599	3638675	12.1755	5289227	20.1522	20957227	68.7749
	Liver	P348	59698716	84302	0.141212	1852362	3.10724	9370079	16.2219	16876607	34.8748	31515366	52.7907
	Liver	P350	43360314	182562	0.421035	11226088	25.9997	5072895	15.8768	3778473	14.0575	23100296	53.2752
	Lung	P348	49823273	2536	0.00508999	1276421	2.56203	8354953	17.211	20158282	50.1583	20031081	40.2043
	Lung	P350	43594400	231356	0.530701	3730381	8.60267	8694299	21.9372	7703246	24.8987	23235118	53.2984
	Muscle	P348	61913428	240983	0.389226	24411786	39.583	5565315	14.9362	5393273	17.016	26302071	42.482
	Muscle	P350	33620714	127800	0.380123	780222	2.32951	3960707	12.1076	8133695	28.2892	20618290	61.3262
	Spleen	P348	47099445	2450	0.00520176	1084895	2.30353	7547287	16.4028	16305164	42.3898	22159649	47.0486
	Spleen	P350	39609984	1399	0.00353194	1110317	2.80322	6159099	15.9984	5859884	18.1201	26479285	66.85
H3K27ac	Adipose	P348	44683723	111300	0.249084	35988827	80.7424	2110705	24.59	1026719	15.8618	5446172	12.1883
	Adipose	P350	32586575	108426	0.332732	4560406	14.0415	3372039	12.0785	5611923	22.8632	18933781	58.103
	Cerebellum	P348	38494084	392160	1.01875	1263405	3.31586	3107543	8.43558	6677657	19.7968	27053319	70.2792
	Cerebellum	P350	43166435	119425	0.276662	634770	1.4746	3656699	8.6218	9299106	23.9943	29456435	68.2392
	Cortex	P348	35813301	556328	1.55341	1843389	5.22844	2618017	7.83519	6650275	21.5949	24145292	67.4199
	Cortex	P350	77032911	104453	0.135595	5589751	7.26617	5340154	7.48563	23016508	34.8743	42982045	55.797
	Hypothalamus	P348	49423906	107997	0.218512	1890594	3.83364	3113323	6.56469	11582867	26.1394	32729125	66.2212
	Hypothalamus	P350	41589015	913632	2.19681	1506599	3.70396	3431060	8.75968	4842834	13.551	30894890	74.2862
	Liver	P348	92070558	9891	0.0107428	32723760	35.5459	9423639	15.8816	9402748	18.8382	40510520	43.9994
	Liver	P350	42470495	7282	0.017146	1977672	4.65738	5450813	13.4636	6026748	17.2022	29007980	68.3015
	Lung	P348	40334756	33460	0.0829558	752072	1.86612	4388347	11.0959	6642573	18.8919	28518304	70.704
	Lung	P350	32504503	4775	0.0146903	1642208	5.05299	4021831	13.0336	5100776	19.0074	21734913	66.8674
	Muscle	P348	36491869	122753	0.336385	1392856	3.82978	2561997	7.32496	6762603	20.863	25651660	70.2942
	Muscle	P350	29403181	36292	0.123429	1248380	4.25098	1781894	6.33709	7778963	29.5367	18557652	63.1144
	Spleen	P348	49731780	9108	0.0183142	1795537	3.6111	5998782	12.5165	4958141	11.8253	36970212	74.3392
	Spleen	P350	64951858	9319	0.0143475	2744273	4.22569	7946896	12.7767	11653860	21.4812	42597510	65.5832
H3K27me3	Adipose	P348	120504376	384255	0.318872	42393319	35.2924	13807265	17.7638	10847913	16.9712	53071624	44.0412
	Adipose	P350	90423078	161585	0.178699	4433968	4.91236	13232306	15.4173	14538614	20.027	58056605	64.2055
	Cerebellum	P348	98346556	372216	0.378474	2619292	2.67345	16708665	17.5226	17453680	22.1926	61192703	62.2215
	Cerebellum	P350	79355403	217656	0.27428	1409095	1.78056	9574106	12.3173	15679980	23.0065	52474566	66.126
	Cortex	P348	101157414	1012291	1.00071	3488281	3.48323	18111171	18.7376	16664874	21.2168	61880797	61.1728
	Cortex	P350	138134417	326519	0.236378	3763551	2.73101	20153567	15.035	33596607	29.499	80294173	58.1276
	Hypothalamus	P348	86628925	181091	0.209042	1315465	1.52169	9999890	11.7463	18642379	24.8127	56490100	65.2093
	Hypothalamus	P350	81159905	207164	0.255254	1855751	2.29239	11533932	14.582	16660537	24.6592	50902521	62.7188
	Liver	P348	76408810	4623	0.00605035	1425879	1.86623	9895178	13.1974	15440540	23.7243	49642590	64.9697
	Liver	P350	68079211	8381	0.0123107	1645599	2.41748	8691214	13.0842	10496843	18.1814	47237174	69.3856
	Lung	P348	70354992	48590	0.069064	1070492	1.52261	11010545	15.9029	12640584	21.7098	45584781	64.7925
	Lung	P350	73019140	47378	0.0648844	1156527	1.5849	11343404	15.7953	14346876	23.7249	46124955	63.1683
	Muscle	P348	91529463	512973	0.560446	6771821	7.44021	12157970	14.4317	13074352	18.137	59012347	64.4736
	Muscle	P350	93076220	161842	0.173881	1617231	1.74056	11563529	12.6658	20836118	26.1322	58897500	63.2788
	Spleen	P348	71221336	3445	0.00483703	1712962	2.40524	9114340	13.1132	13835459	22.91	46555130	65.3668
	Spleen	P350	79651536	2389158	2.99951	777464	1.00626	7643979	9.9941	11261302	16.3584	57579633	72.2894
H3K4me1	Adipose	P348	61115781	145052	0.23734	2823769	4.63135	5111569	8.79078	14168430	26.715	38866961	63.5956
	Adipose	P350	46073571	227817	0.494464	1535012	3.34821	3989894	9.00435	6556048	16.2597	33764800	73.2845
	Cerebellum	P348	34848658	164199	0.471177	398090	1.14775	2561196	7.47001	5352972	16.8729	26372201	75.6764
	Cerebellum	P350	39339992	68535	0.174212	487543	1.24147	2933802	7.56448	7162728	19.9797	28687384	72.9217
	Cortex	P348	32871118	403696	1.22812	504428	1.55364	2538451	7.94184	4841004	16.4523	24583539	74.7877
	Cortex	P350	61225472	144395	0.235841	1469183	2.4053	3820043	6.40819	12616386	22.6133	43175465	70.5188
	Hypothalamus	P348	45454317	84938	0.186865	473942	1.04463	2783814	6.20066	8473374	20.1212	33638249	74.0045
	Hypothalamus	P350	32159706	55057	0.171199	592585	1.84579	2505044	7.94948	6349349	21.889	22657671	70.4536
	Liver	P348	30222769	1115843	3.69206	582840	2.00241	2182031	7.64978	3818648	14.4964	22523407	74.5246
	Liver	P350	34686993	198385	0.571929	928418	2.69196	4213222	12.5542	4584179	15.6206	24762789	71.3893
	Lung	P348	28542927	15165	0.0531305	627499	2.19961	3942719	14.1315	2678795	11.1814	21278749	74.55
	Lung	P350	79189368	10505	0.0132657	1374029	1.73535	10379161	13.34	8855616	13.1339	58570057	73.962
	Muscle	P348	34727412	109910	0.316493	319386	0.922614	3335472	9.72494	5297666	17.1099	25664978	73.9041
	Muscle	P350	32622048	46886	0.143725	420903	1.2921	2532182	7.87511	6346701	21.4256	23275376	71.3486
	Spleen	P348	75981643	8699	0.0114488	9914368	13.0499	9117329	13.8019	8263462	14.5123	48677785	64.0652
	Spleen	P350	30343622	22314	0.0735377	431419	1.42282	4003978	13.3958	3335852	12.8867	22550059	74.3156
H3K4me3	Adipose	P348	40011875	21120	0.0527843	1185472	2.96437	2936657	7.56767	10891111	30.3639	24977515	62.4253
	Adipose	P350	39557331	69004	0.17444	1059263	2.68247	2781709	7.23856	10552797	29.6033	25094558	63.4385
	Cerebellum	P348	35425688	131586	0.371442	794354	2.25067	1913735	5.5471	9503830	29.1654	23082183	65.1566
	Cerebellum	P350	40402051	92649	0.229318	901170	2.23563	2925093	7.42254	9435051	25.8614	27048088	66.9473
	Cortex	P348	45257752	199265	0.440289	1602480	3.55644	3161343	7.27481	10932367	27.1311	29362297	64.8779
	Cortex	P350	38705465	52066	0.134518	1322451	3.42131	3145047	8.42477	8881697	25.9806	25304204	65.3763
	Hypothalamus	P348	40369652	85412	0.211575	1004487	2.4935	3174431	8.0816	9377450	25.9725	26727872	66.2078
	Hypothalamus	P350	34340224	44335	0.129105	814726	2.37558	2412326	7.20502	8810078	28.3566	22258759	64.8183
	Liver	P348	42629709	1849	0.00433735	3207585	7.52462	4181814	10.6083	11109654	31.5271	24128807	56.6009
	Liver	P350	38819613	3647	0.00939474	921693	2.37452	2774300	7.32116	10343072	29.4507	24776901	63.8257
	Lung	P348	45829922	2145	0.00468035	1828409	3.98974	4777843	10.8589	8279484	21.1095	30942041	67.5149
	Lung	P350	40858536	5713	0.0139824	535417	1.3106	4208015	10.4372	5261222	14.5702	30848169	75.4999
	Muscle	P348	39445943	131078	0.332298	2083763	5.30019	4497084	12.0788	5260116	16.0693	27473902	69.6495
	Muscle	P350	47845755	92318	0.192949	1105477	2.31497	2576492	5.52327	15340835	34.809	28730633	60.0484
	Spleen	P348	41479007	1436	0.00346199	3460993	8.34425	4185878	11.0107	10853951	32.0831	22976749	55.3937
	Spleen	P350	48889766	7457	0.0152527	617656	1.26356	4553865	9.4352	8175020	18.7025	35535768	72.6855
		Sum	4281659559									2648200224
		Average	5.35207e+07									3.31025e+07
	Tissue	Rep	Raw Reads	Trimmed	%	Unaligned	%	Filtered	%	Duplicates	%	Remaining	%
Input	Adipose	P348	22757915	41900	0.184112	365805	1.61034	3192250	14.2829	3551886	18.54	15606074	68.5743
	Adipose	P350	24285296	23814	0.0980593	276524	1.13977	3383566	14.107	4312904	20.935	16288488	67.0714
	Adipose	P348	22853233	36638	0.160319	217283	0.952302	2569170	11.3684	3991718	19.9286	16038424	70.1801
	Adipose	P350	22583543	42823	0.18962	164374	0.729231	2674007	11.9502	3890527	19.7465	15811812	70.0148
	Cerebellum	P350	22976412	25193	0.109647	181785	0.792049	3090275	13.572	3872084	19.6761	15807075	68.797
	Cerebellum	P348	27997053	140677	0.502471	281716	1.01132	3945843	14.3097	3394274	14.365	20234543	72.2738
	Cortex	P350	19868461	30727	0.154652	244020	1.23008	2860811	14.6007	3004494	17.9556	13728409	69.0965
	Cortex	P350	41791884	83710	0.200302	635285	1.52317	5634328	13.7179	5965515	16.8334	29473046	70.5234
	Cortex	P348	26382492	226855	0.859869	458685	1.75368	3910239	15.2167	3558976	16.3355	18227737	69.0903
	Cortex	P348	28008995	117002	0.41773	602172	2.15894	6076184	22.2654	284832	1.34268	20928805	74.7217
	Hypothalamus	P348	19224238	20786	0.108124	168623	0.878087	2802537	14.7232	2590014	15.9559	13642278	70.9639
	Hypothalamus	P350	24225285	43886	0.181158	294640	1.21846	3340206	13.9835	3901274	18.9875	16645279	68.7104
	Liver	P348	25817631	4407	0.0170697	446258	1.7288	4695694	18.5111	3071732	14.8599	17599540	68.1687
	Liver	P350	20537418	8383	0.0408182	395318	1.92565	3763833	18.6942	2078125	12.6948	14291759	69.5889
	Liver	P348	71934401	4865	0.00676311	967328	1.34483	9426495	13.2838	11155175	18.128	50380538	70.0368
	Liver	P350	73427206	22462	0.0305908	535958	0.730141	9786313	13.43	7563508	11.9899	55518965	75.6109
	Liver	P348	17925966	952	0.00531073	335112	1.86952	3180233	18.0799	1688819	11.72	12720850	70.9633
	Liver	P350	20673725	1040	0.00503054	411309	1.98963	3794724	18.7289	1843720	11.1967	14622932	70.732
	Liver	P348	23063337	493507	2.13979	233413	1.03418	3014420	13.4955	1964556	10.1675	17357441	75.2599
	Liver	P348	24697577	29476	0.119348	632327	2.56334	5125944	21.3263	499119	2.63947	18410711	74.5446
	Liver	P350	15106957	50081	0.33151	358075	2.37815	2898373	19.7184	99212	0.840749	11701216	77.4558
	Lung	P348	20341464	3475	0.0170833	349855	1.7202	3692237	18.4721	2531735	15.536	13764162	67.6655
	Lung	P350	22046246	6279	0.028481	439877	1.99582	4147364	19.2007	2318168	13.2826	15134558	68.6491
	Lung	P348	74319744	5453	0.00733722	1169463	1.57367	9732945	13.3064	13714951	21.6284	49696932	66.8691
	Lung	P350	72038172	17076	0.0237041	545648	0.757622	9802802	13.7149	7332956	11.8901	54339690	75.4318
	Lung	P348	20284476	1024	0.0050482	393224	1.93864	3587331	18.0356	2273415	13.9449	14029482	69.1636
	Lung	P350	20284476	1024	0.0050482	393224	1.93864	3587331	18.0356	2273415	13.9449	14029482	69.1636
	Lung	P348	20721434	29122	0.14054	338432	1.63554	3685291	18.1061	560657	3.36355	16107932	77.7356
	Lung	P350	20656162	16893	0.0817819	311046	1.50706	3450093	16.9719	702706	4.16341	16175424	78.308
	Muscle	P348	25170114	173932	0.691026	280533	1.1223	3483752	14.0953	3094900	14.5767	18136997	72.0577
	Muscle	P348	16632078	121195	0.728682	380141	2.30237	3199674	19.8359	92333	0.71404	12838735	77.1926
	Muscle	P350	51546891	75779	0.14701	356822	0.693247	6521810	12.7593	9505864	21.3172	35086616	68.0674
	Spleen	P348	27259788	3964	0.0145416	470466	1.72611	4910239	18.3318	3673446	16.7928	18201673	66.7711
	Spleen	P350	21446544	6218	0.028993	398981	1.86089	3938296	18.7169	2670556	15.6145	14432493	67.2952
	Spleen	P348	89438447	5693	0.00636527	1204433	1.34675	11600295	13.148	17512543	22.854	59115483	66.0963
	Spleen	P350	77001395	15320	0.0198957	534263	0.693974	10421329	13.6312	8468438	12.825	57562045	74.7545
	Spleen	P348	23855361	1093	0.00458178	443949	1.86109	4246303	18.1386	2313037	12.0697	16850979	70.6381
	Spleen	P350	36014905	1952	0.00541998	712365	1.97808	6633899	18.7926	3788234	13.2148	24878455	69.0782
	Spleen	P350	21005098	487854	2.32255	1391846	6.78379	2469808	12.9138	1521757	9.13661	15133833	72.0484
	Spleen	P350	22638611	35098	0.155036	384122	1.69939	4078822	18.357	637806	3.51591	17502763	77.3138
		Sum	1278840431									908053656
		Average	3.1971e+07									2.27013e+07
	Tissue	Rep	Raw Reads	Trimmed	%	Unaligned	%	Filtered	%	Duplicates	%	Remaining	%
ATAC	Adipose	P348	46559499	29682	0.0637507	1401611	3.01229	9168359	20.3162	6007879	16.7072	29951968	64.3305
	Adipose	P350	35819978	23262	0.0649414	1244684	3.47709	7837827	22.6841	5243974	19.6299	21470231	59.9393
	Cerebellum	P348	93194271	138024	0.148104	5416061	5.8202	36995878	42.2134	22789651	44.9994	27854657	29.8888
	Cerebellum	P350	62908675	63693	0.101247	4576687	7.2825	23600612	40.5034	9134041	26.3474	25533642	40.5884
	Cortex	P348	50962120	92113	0.180748	1677822	3.29825	14352813	29.177	10507653	30.1603	24331719	47.7447
	Cortex	P350	80435863	127358	0.158335	2416904	3.00952	23423651	30.0721	23966434	44.001	30501516	37.9203
	Hypothalamus	P348	56231863	66296	0.117898	2681018	4.77342	20138943	37.6538	15504579	46.4966	17841027	31.7276
	Hypothalamus	P350	85081503	121852	0.143218	3506134	4.12682	26032108	31.9595	30044897	54.2117	25376512	29.8261
	Liver	P348	85932193	83035	0.0966285	2188404	2.54913	30289428	36.2051	34054023	63.8058	19317303	22.4797
	Liver	P350	84976031	74959	0.0882119	2798168	3.2958	30599231	37.2694	22568908	43.82	28934765	34.0505
	Lung	P348	54043232	56007	0.103634	1774955	3.28773	12768345	24.4547	6140004	15.5664	33303921	61.6246
	Lung	P350	55345090	44019	0.0795355	2163089	3.91148	14733992	27.7278	4345921	11.3163	34058069	61.5377
	Muscle	P348	84105737	129683	0.15419	1363350	1.6235	12290351	14.8771	17329302	24.6427	52993051	63.0077
	Muscle	P350	70534843	111640	0.158276	1030477	1.46326	9074376	13.0768	16807936	27.8654	43510414	61.6864
	Spleen	P348	45774826	28886	0.0631046	1396856	3.05351	10798700	24.3493	3967960	11.8269	29582424	64.626
	Spleen	P350	46873646	50002	0.106674	1544172	3.29785	10393501	22.9541	4216753	12.0872	30669218	65.4296
		Sum	1038779370									475230437
		Average	6.49237e+07									2.97019e+07

## Sheet: Cattle
	Tissue	Rep	Raw Reads	Trimmed	%	Unaligned	%	Filtered	%	Duplicates	%	Remaining	%
CTCF	Adipose	M08	56369347	52304	0.092788	18079971	32.0741	28069936	49.7965	36562608	64.8626	19806739	35.1374
	Adipose	M22	97839661	3651348	3.73197	4895044	5.00313	69186705	70.7144	76526236	78.216	21313425	21.784
	Cerebellum	M08	114826519	21597	0.0188084	1051744	0.915942	24574822	21.4017	49688812	43.2729	65137707	56.7271
	Cerebellum	M22	123104737	34111	0.0277089	1021234	0.829565	26301663	21.3653	55098338	44.7573	68006399	55.2427
	Cortex	M08	145126008	36055	0.0248439	1318569	0.908568	34755184	23.9483	66655857	45.9296	78470151	54.0704
	Cortex	M22	134379873	38753	0.0288384	1174327	0.873886	25966601	19.3233	65551679	48.7809	68828194	51.2191
	Hypothalamus	M08	77329332	5564184	7.19544	11378995	14.715	29697108	38.4034	43543366	56.309	33785966	43.691
	Hypothalamus	M22	57802900	58514	0.10123	3347700	5.79158	18640213	32.2479	26302066	45.503	31500834	54.497
	Liver	M08	88407564	52427	0.0593015	3379327	3.82244	21614935	24.4492	34780474	39.3411	53627090	60.6589
	Liver	M22	106573421	59581	0.0559061	1814664	1.70274	35243991	33.0702	47950392	44.9928	58623029	55.0072
	Lung	M08	138155456	46692	0.0337967	2604180	1.88496	24298373	17.5877	83162733	60.195	54992723	39.805
	Lung	M22	156203640	34197	0.0218926	3609705	2.3109	36007609	23.0517	96253803	61.6207	59949837	38.3793
	Muscle	M08	94007030	12383	0.0131724	5243175	5.57743	21769667	23.1575	65952479	70.157	28054551	29.843
	Muscle	M22	155166237	25847	0.0166576	3393779	2.18719	30161040	19.4379	101911282	65.6788	53254955	34.3212
	Spleen	M08	36327237	42059	0.115778	1174006	3.23175	10722925	29.5176	14000703	38.5405	22326534	61.4595
	Spleen	M22	40962465	15043	0.0367239	1340653	3.27288	11674203	28.4998	18664317	45.5644	22298148	54.4356
H3K27ac	Adipose	M08	58290269	1742945	2.99011	5371468	9.49907	13735160	26.8391	11994213	32.0352	25446483	43.6548
	Adipose	M22	52422066	1252603	2.38946	3494323	6.82892	13252045	27.7966	9902603	28.7673	24520492	46.7751
	Cerebellum	M08	43341618	1187486	2.73983	1404442	3.33168	9201608	22.5808	9459461	29.9843	22088621	50.964
	Cerebellum	M22	49877925	5818024	11.6645	13272556	30.1239	7319394	23.774	4492633	19.1437	18975318	38.0435
	Cortex	M08	44471714	140062	0.314946	571544	1.28925	9791309	22.375	8359775	24.6102	25609024	57.585
	Cortex	M22	52047091	150401	0.288971	529051	1.01943	13349536	25.9882	9071258	23.8604	28946845	55.6166
	Hypothalamus	M08	78628059	1296320	1.64867	6836174	8.84006	16794637	23.8237	40460558	75.3442	13240370	16.8392
	Hypothalamus	M22	78277210	120702	0.154198	3153447	4.03478	17692389	23.5889	10742198	18.7438	46568474	59.4917
	Liver	M08	58037824	1670	0.00287743	672733	1.15916	12804241	22.3213	11773155	26.4214	32786025	56.4908
	Liver	M22	50142638	1900	0.00378919	611163	1.2189	10433542	21.0653	10096084	25.8238	28999949	57.8349
	Lung	M08	99464879	29920	0.030081	854676	0.859533	15555851	15.7799	29352141	35.3536	53672291	53.961
	Lung	M22	93919895	35442	0.0377364	1073425	1.14335	12021045	12.9522	26910958	33.3098	53879025	57.367
	Muscle	M08	80344388	37889	0.0471582	3147093	3.91885	10562295	13.6889	42038405	63.1235	24558706	30.5668
	Muscle	M22	83089719	75204	0.0905094	4454436	5.36585	14697668	18.7088	45899805	71.873	17962606	21.6183
	Spleen	M08	58865634	1451	0.00246494	580956	0.986943	14609419	25.0662	13541494	31.006	30132314	51.1883
	Spleen	M22	71109704	1776	0.00249755	660893	0.929422	17968374	25.5062	20037543	38.1823	32441118	45.6212
H3K27me3	Adipose	M08	88782526	9462289	10.6578	7404483	9.33492	25060132	34.8465	10615085	22.6549	36240537	40.8194
	Adipose	M22	271065912	11443802	4.22178	15916488	6.13064	84758859	34.7792	74218892	46.6942	84727871	31.2573
	Cerebellum	M08	107356078	1035929	0.964947	2839367	2.67058	25724163	24.8589	39261659	50.493	38494960	35.8573
	Cerebellum	M22	137335016	1189021	0.865781	3202873	2.35253	34178083	25.7088	53013880	53.6768	45751159	33.3135
	Cortex	M08	96027693	1380445	1.43755	8435564	8.91264	23049277	26.7357	19266697	30.5034	43895710	45.7115
	Cortex	M22	250231004	969702	0.387523	4131589	1.65753	63208287	25.7856	46650773	25.6434	135270653	54.0583
	Hypothalamus	M08	118571684	4380546	3.69443	10957270	9.59555	36029680	34.901	48713723	72.4861	18490465	15.5943
	Hypothalamus	M22	132870426	7354063	5.53476	6945612	5.53363	40474733	34.1355	50268172	64.3671	27827846	20.9436
	Liver	M08	81880195	14359	0.0175366	841161	1.02749	21973060	27.119	18718994	31.6994	40332621	49.2581
	Liver	M22	82205599	8916	0.010846	1041526	1.26711	24168114	29.7801	15617450	27.4053	41369593	50.3245
	Lung	M08	105383851	30536	0.028976	1432359	1.35958	31374570	30.1908	22407431	30.887	50138955	47.5775
	Lung	M22	74462861	178960	0.240335	974341	1.31164	19619990	26.7632	13167308	24.5249	40522262	54.4194
	Muscle	M08	115035198	1265725	1.10029	4904249	4.31069	23163277	21.277	50557431	58.9922	35144516	30.5511
	Muscle	M22	104807868	3065144	2.92454	12747678	12.5293	17396669	19.5479	46181737	64.5011	25416640	24.2507
	Spleen	M08	63126913	2765	0.00438007	533748	0.845553	17772625	28.3951	8784408	19.6003	36033367	57.0808
	Spleen	M22	86167715	43260	0.0502044	845573	0.981804	24469801	28.6939	14208732	23.3661	46600349	54.081
H3K4me1	Adipose	M08	90198353	5665435	6.28108	9862350	11.6669	21036992	28.1731	15603870	29.0935	38029706	42.1623
	Adipose	M22	184496379	6142162	3.32915	20077514	11.2571	43555522	27.5186	76861378	66.9984	37859803	20.5206
	Cerebellum	M08	58817932	560079	0.952225	1432253	2.45847	12276143	21.6032	23663153	53.1166	20886304	35.5101
	Cerebellum	M22	76598313	1436645	1.87556	2011741	2.67655	15867413	21.6916	33961048	59.2869	23321466	30.4464
	Cortex	M08	51112517	55825	0.10922	562537	1.10179	14064247	27.8532	3405438	9.34792	33024470	64.6113
	Cortex	M22	45806302	7158119	15.6269	10563439	27.3323	4358811	15.5202	9023902	38.0339	14702031	32.0961
	Hypothalamus	M08	78858525	2228074	2.82541	4513671	5.89018	17852794	24.7554	34696196	63.9396	19567790	24.8138
	Hypothalamus	M22	85698857	11818627	13.7909	40858527	55.3037	12109141	36.6702	4256741	20.3549	16655821	19.4353
	Liver	M08	50411175	7318	0.0145166	397870	0.789364	11484162	22.9656	13257224	34.4148	25264601	50.1171
	Liver	M22	52352703	7145	0.0136478	322219	0.615561	11896154	22.867	14225782	35.4517	25901403	49.4748
	Lung	M08	60375578	71523	0.118463	2075294	3.44138	14308706	24.5733	8284425	18.8625	35635630	59.0233
	Lung	M22	48285284	31498	0.0652331	1240637	2.57107	10688803	22.7358	5870340	16.1609	30454006	63.071
	Muscle	M08	104270706	222509	0.213396	6731496	6.46959	15762820	16.1974	62231739	76.3075	19322142	18.5307
	Muscle	M22	75242540	116338	0.154617	7746302	10.3111	12980472	19.2646	39194006	72.0486	15205422	20.2085
	Spleen	M08	32400069	853	0.00263271	231286	0.713863	7745498	24.0783	4524705	18.5268	19897727	61.4126
	Spleen	M22	30195706	934	0.00309316	204216	0.676329	6683613	22.2857	3162545	13.5691	20144398	66.7128
H3K4me3	Adipose	M08	74274503	1916211	2.5799	5961308	8.2386	19213176	28.9368	19929351	42.2377	27254457	36.6942
	Adipose	M22	89068702	87058	0.0977425	4275265	4.80466	19296480	22.7804	15864973	24.2547	49544926	55.6255
	Cerebellum	M08	60184893	759132	1.26133	7492874	12.6088	11031679	21.2422	19117181	46.7399	21784027	36.1952
	Cerebellum	M22	84318070	520953	0.617843	2323044	2.77222	17789147	21.8341	43981395	69.0609	19703531	23.3681
	Cortex	M08	61322715	178103	0.290436	1110010	1.81538	11872039	19.7753	16843849	34.9729	31318714	51.072
	Cortex	M22	55573910	183524	0.330234	786589	1.42008	14119476	25.858	10150168	25.0718	30334153	54.5834
	Hypothalamus	M08	33443383	897926	2.68491	368709	1.1329	4027534	12.5169	8783167	31.2022	19366047	57.907
	Hypothalamus	M22	46480165	672410	1.44666	581726	1.26993	6307248	13.9461	12900038	33.146	26018743	55.9782
	Liver	M08	45382309	1692	0.00372833	440986	0.97175	13029446	28.9932	10749164	33.6857	21161021	46.6283
	Liver	M22	49938073	6282	0.0125796	432854	0.866891	13943512	28.1693	9460478	26.6077	26094947	52.2546
	Lung	M08	59702492	4455	0.007462	1155072	1.93486	14599238	24.9376	11967490	27.2337	31976237	53.5593
	Lung	M22	57092039	189041	0.331116	1285960	2.25992	14729069	26.483	10906193	26.6734	29981776	52.5148
	Muscle	M08	140123141	122617	0.0875066	19176126	13.6972	25858534	21.4017	79522552	83.738	15443312	11.0212
	Muscle	M22	119925560	138440	0.115438	11956516	9.98147	24328397	22.5617	68488464	82.0199	15013743	12.5192
	Spleen	M08	57438232	1636	0.00284828	468661	0.815962	15018229	26.3626	19405551	46.2591	22544155	39.2494
	Spleen	M22	63423277	1518	0.00239344	743562	1.17241	17343468	27.6707	9123157	20.124	36211572	57.0951
		Sum	6813035002									2785685528
		Average	8.51629e+07									3.48211e+07
	Tissue	Rep	Raw Reads	Trimmed	%	Unaligned	%	Filtered	%	Duplicates	%	Remaining	%
Input	Adipose	M08	54011885	3332	0.00616901	233749	0.4328	12183076	22.6557	18903878	45.4511	22687850	42.0053
	Adipose	M22	1711616	135	0.00788728	66986	3.91392	402634	24.4837	504900	40.6567	736961	43.0564
	Cerebellum	M08	15449246	23080	0.149392	112514	0.729371	4306927	28.1248	3158019	28.6917	7848706	50.8032
	Cerebellum	M22	24542539	71502	0.291339	179964	0.735416	6931361	28.5346	5142003	29.6203	12217709	49.7818
	Cortex	M08	53950936	115375	0.213852	725883	1.34833	17859690	33.6279	8722355	24.7443	26527633	49.1699
	Cortex	M22	71242260	158837	0.222953	689741	0.970326	22421137	31.8511	12750860	26.5795	35221685	49.4393
	Hypothalamus	M08	20433261	694999	3.40131	290459	1.47155	7009511	36.0427	3150993	25.333	9287299	45.4519
	Hypothalamus	M22	22432239	749559	3.34144	197191	0.90944	6267117	29.1691	4202718	27.6161	11015654	49.1064
	Liver	M08	26231649	1915	0.00730034	271719	1.03592	8183736	31.5268	3129710	17.6081	14644569	55.8279
	Liver	M22	28104863	2199	0.00782427	309752	1.10222	8766817	31.5434	3697442	19.4335	15328653	54.5409
	Liver	M08	32472799	818	0.00251903	316480	0.974625	9867987	30.6883	2336856	10.485	19950658	61.4381
	Liver	M22	35290437	889	0.0025191	363139	1.02903	10654493	30.5055	3094196	12.7481	21177720	60.0098
	Lung	M08	32656234	1098	0.0033623	331824	1.01615	10380302	32.114	5995449	27.3228	15947561	48.8347
	Lung	M22	21257863	47207	0.222068	207884	0.980092	7412319	35.2921	2372587	17.4577	11217866	52.7704
	Lung	M22	35267033	811	0.0022996	339178	0.961764	10689370	30.6049	2531424	10.4442	21706250	61.5483
	Muscle	M08	19620951	1484	0.00756334	68649	0.349902	4251612	21.7465	5637810	36.8503	9661396	49.2402
	Muscle	M22	19837274	1343	0.00677008	79365	0.400107	4465324	22.6017	5545267	36.2643	9745975	49.1296
	Spleen	M08	38281486	1492	0.00389745	335526	0.876505	12308596	32.4384	3937471	15.3592	21698401	56.6812
	Spleen	M22	24727318	1049	0.00424227	207353	0.838594	7970919	32.5093	2411835	14.5748	14136162	57.1682
	Spleen	M08	34226700	1077	0.00314667	319545	0.933643	10640651	31.3827	2314552	9.94846	20950875	61.2121
	Spleen	M22	36842810	1312	0.00356107	357533	0.970463	12369730	33.9046	1989677	8.25105	22124558	60.0512
		Sum	648591399									343834141
		Average	3.08853e+07									1.63731e+07
	Tissue	Rep	Raw Reads	Trimmed	%	Unaligned	%	Filtered	%	Duplicates	%	Remaining	%
ATAC-seq	Adipose	M08	76092035	81628	0.107275	2102080	2.76552	25770299	34.8679	31031480	64.4635	17106548	22.4814
	Adipose	M22	63460388	53150	0.083753	1135600	1.79096	23077194	37.0589	6664637	17.004	32529807	51.26
	Cerebellum	M22	79482277	106313	0.133757	1171697	1.47614	33237458	42.5008	23299453	51.8148	21667356	27.2606
	Cortex	M08	85713454	154661	0.18044	2865784	3.34949	38712142	46.8143	36099745	82.0806	7881122	9.19473
	Cortex	M22	102681880	158461	0.154322	2063324	2.01254	45724967	45.5156	36344036	66.3998	18391092	17.9107
	Hypothalamus	M08	73219524	99632	0.136073	1083839	1.48228	21468811	29.8029	34683778	68.5894	15883464	21.6929
	Hypothalamus	M22	34076678	34195	0.100347	996104	2.92606	15694389	47.492	10457896	60.2691	6894094	20.2311
	Liver	M08	87562036	137020	0.156483	1129209	1.29163	32344137	37.4805	35495235	65.7908	18456435	21.0781
	Liver	M22	97183996	102403	0.10537	1686261	1.73695	48565081	50.9093	30477936	65.0817	16352315	16.8261
	Lung	M08	81734551	44953	0.0549988	1114464	1.36427	30003218	37.2363	5352699	10.5843	45219217	55.3245
	Lung	M22	95015085	51769	0.054485	1238372	1.30405	35234017	37.593	8005940	13.6875	50484987	53.1337
	Muscle	M08	44587309	80747	0.181099	563519	1.26615	11930295	27.1495	6189791	19.3354	25822957	57.9155
	Muscle	M22	48623640	73375	0.150904	621580	1.28028	13616152	28.4092	6945083	20.2407	27367450	56.2842
	Spleen	M08	130892658	188115	0.143717	3062102	2.34277	68832764	53.9262	41964018	71.3556	16845659	12.8698
	Spleen	M22	89927142	47345	0.0526482	1583652	1.76197	44513401	50.4138	12909872	29.4862	30872872	34.331
		Sum	1190252653									351775375
		Average	7.93502e+07									2.34517e+07
	Tissue	Rep	Raw Reads	Trimmed	%	Unaligned	%	Filtered	%	Duplicates	%	Remaining	%
RNA-seq	Adipose	M08	42936598	134212	0.312582	467470	1.09216	889096	2.10015	0	0	41445820	96.528
	Adipose	M22	42049333	118475	0.281752	805425	1.92084	856210	2.08195	0	0	40269223	95.7666
	Cerebellum	M08	57598104	156960	0.272509	493637	0.859379	999431	1.755	0	0	55948076	97.1353
	Cerebellum	M22	75794000	261245	0.344678	1498456	1.98385	1307310	1.76582	0	0	72726989	95.9535
	Cortex	M08	22416281	10672	0.0476083	338671	1.51155	396626	1.79738	0	0	21670312	96.6722
	Cortex	M22	41936731	108995	0.259903	446426	1.0673	726260	1.75504	0	0	40655050	96.9438
	Hypothalamus	M08	41047943	125258	0.30515	361374	0.883065	719838	1.77469	0	0	39841473	97.0608
	Hypothalamus	M22	36487036	30947	0.0848164	509563	1.39774	617793	1.71864	0	0	35328733	96.8254
	Liver	M08	30038472	15184	0.0505485	260520	0.867726	758118	2.5472	0	0	29004650	96.5583
	Liver	M22	34419666	87961	0.255554	417688	1.21662	803241	2.36846	0	0	33110776	96.1973
	Lung	M08	31500199	99781	0.316763	336395	1.07131	890969	2.86817	0	0	30173054	95.7869
	Lung	M22	44241466	117407	0.265378	500532	1.13437	1188169	2.72369	0	0	42435358	95.9176
	Muscle	M08	40404492	148197	0.366783	377223	0.937053	833949	2.09119	0	0	39045123	96.6356
	Muscle	M22	35435747	127034	0.358491	486169	1.37691	743534	2.13521	0	0	34079010	96.1713
	Spleen	M08	38684055	117309	0.303249	442643	1.14773	1420357	3.72561	0	0	36703746	94.8808
	Spleen	M22	44714463	116389	0.260294	815138	1.82774	1540560	3.51863	0	0	42242376	94.4714
		Sum	659704586									634679769
		Average	4.12315e+07									3.96675e+07
