# Supplementary material for: Functional annotations of three domestic animal genomes provide vital resources for comparative and agricultural research
Source: Nat Commun. 2021 Mar 23;12:1821. doi: 10.1038/s41467-021-22100-8 (PMC7988148; doi:10.1038/s41467-021-22100-8)
Supplement: Supplementary file 5 — Supplementary Data 2 [file 41467_2021_22100_MOESM5_ESM.xlsx]

## Sheet: Chicken
	Tissue	Rep	NRF	PBC1	PBC2	NSC	RSC	JSD	Peaks	Coverage	FRiP
CTCF	Adipose	A	0.715179	0.715329	3.49962	2.16651	1.3125	0.119218	19374	0.00693087	0.0867
	Adipose	B	0.866381	0.872498	8.03073	1.31795	1.26412	0.128648	30789	0.015219	0.1316
	Cerebellum	A	0.84649	0.856324	7.22767	1.485	1.34545	0.185266	38610	0.0207012	0.1761
	Cerebellum	B	0.827461	0.842891	6.79422	1.53946	1.24256	0.281963	54492	0.0333574	0.3212
	Cortex	A	0.823779	0.838333	6.48456	1.40126	1.8348	0.217853	44448	0.023319	0.2048
	Cortex	B	0.747849	0.743881	3.8232	1.075	2.26042	0.113932	27435	0.00987714	0.0933
	Hypothalamus	A	0.824169	0.83608	6.30696	1.48002	1.49089	0.208084	38990	0.0193972	0.1868
	Hypothalamus	B	0.825081	0.838085	6.41559	1.49928	1.50951	0.214053	38952	0.0206337	0.209
	Liver	A	0.805141	0.808197	5.24375	1.07532	2.15796	0.112285	18660	0.00758478	0.0789
	Liver	B	0.443052	0.414079	1.56825	1.11761	2.47691	0.144728	34021	0.0145441	0.1348
	Lung	A	0.90312	0.913067	12.6888	1.17656	1.71973	0.170139	27027	0.00945895	0.1371
	Lung	B	0.892838	0.904851	11.5865	1.17006	1.65565	0.154095	22747	0.00828918	0.1218
	Muscle	A	0.881004	0.888779	9.59277	1.10445	1.51434	0.11271	16114	0.00494911	0.0698
	Muscle	B	0.804745	0.818919	5.73629	1.33621	6.58596	0.162712	25618	0.0127731	0.1321
	Spleen	A	0.887778	0.89589	10.325	1.23336	1.53073	0.252176	46534	0.0200074	0.2562
	Spleen	B	0.848129	0.861603	7.93246	1.19013	1.59864	0.212622	47972	0.0196612	0.2261
H3K27ac	Adipose	A	0.506067	0.498255	1.98396	1.39552	2.15136	0.283966	38922	0.0327223	0.3201
	Adipose	B	0.435098	0.417844	1.68664	1.55139	2.61562	0.231376	52570	0.0339765	0.2828
	Cerebellum	A	0.458681	0.427514	1.61461	1.06422	2.39866	0.248204	76535	0.0401189	0.2551
	Cerebellum	B	0.692271	0.691433	3.23079	1.10799	1.28866	0.435336	72212	0.0670757	0.5482
	Cortex	A	0.831484	0.866604	7.74155	1.11399	1.6765	0.322546	69512	0.0605572	0.3898
	Cortex	B	0.830938	0.830152	5.85159	1.07756	1.4219	0.402168	65401	0.0656576	0.5026
	Hypothalamus	A	0.827352	0.867263	7.67033	1.14883	1.42872	0.329199	68765	0.0553185	0.3849
	Hypothalamus	B	0.786966	0.818592	5.62809	1.09592	1.62873	0.324151	79232	0.0807659	0.4563
	Liver	A	0.916601	0.916535	11.9586	1.0199	1.38185	0.146005	31899	0.0233062	0.1443
	Liver	B	0.830207	0.82972	5.84469	1.06849	1.60458	0.26252	40455	0.0363901	0.2946
	Lung	A	0.799925	0.802338	5.11936	1.0359	1.29673	0.23962	32204	0.03094	0.2201
	Lung	B	0.798859	0.799254	4.98684	1.03158	1.5132	0.200443	35289	0.0264381	0.1768
	Muscle	A	0.854054	0.867199	7.72028	1.07279	1.60307	0.128583	18034	0.0143244	0.1094
	Muscle	B	0.819459	0.819781	5.55345	1.11848	1.25062	0.330217	41871	0.0380618	0.3799
	Spleen	A	0.819921	0.816767	5.34829	1.03057	1.51995	0.148925	32625	0.0204814	0.1496
	Spleen	B	0.41705	0.37822	1.46211	1.08766	1.9516	0.23889	44378	0.0273189	0.2473
H3K27me3	Adipose	A	0.324318	0.305357	1.50121	1.42146	10.3032	0.0701436	55152	0.0875021	0.2292
	Adipose	B	0.284997	0.268308	1.49396	1.43108	9.32297	0.102356	63766	0.118168	0.3356
	Cerebellum	A	0.64862	0.641263	2.71621	1.01766	2.66373	0.130221	86269	0.149451	0.3458
	Cerebellum	B	0.809487	0.808871	5.19901	1.01127	1.8982	0.154736	59163	0.166494	0.4209
	Cortex	A	0.828573	0.856875	7.15783	1.0603	1.57398	0.184982	78775	0.218372	0.4849
	Cortex	B	0.513045	0.498087	1.90976	1.04062	5.07262	0.197455	68204	0.173029	0.4691
	Hypothalamus	A	0.812138	0.843569	6.47455	1.06496	1.39125	0.224677	70257	0.204575	0.5132
	Hypothalamus	B	0.752598	0.7837	4.71391	1.06088	1.55991	0.164028	70146	0.168002	0.4178
	Liver	A	0.698749	0.699839	3.34254	1.01382	2.89651	0.153239	80515	0.158445	0.3706
	Liver	B	0.781625	0.778941	4.45693	1.01274	2.45573	0.139193	64855	0.200206	0.4453
	Lung	A	0.449374	0.593169	4.05936	1.17318	4.11369	-0.0738372	24313	0.0346971	0.0956
	Lung	B	0.54958	0.608322	3.1513	1.20414	5.48135	-0.0446234	65221	0.092004	0.2131
	Muscle	A	0.837002	0.843196	6.45009	1.04352	1.50752	0.0623222	26972	0.0464766	0.1235
	Muscle	B	0.763597	0.764485	4.25174	1.00734	1.49465	0.0849039	39691	0.0776936	0.205
	Spleen	A	0.760223	0.759813	4.14553	1.00595	1.87023	0.0611484	54280	0.111589	0.2511
	Spleen	B	0.762612	0.762823	4.21106	1.0061	1.72748	0.0570999	46598	0.0947105	0.2265
H3K4me1	Adipose	A	0.656783	0.654154	2.87429	1.24121	6.31643	0.0940764	44603	0.0693098	0.2249
	Adipose	B	0.561349	0.554085	2.2161	1.33617	6.48485	0.176881	68711	0.128109	0.4509
	Cerebellum	A	0.712092	0.713359	3.50399	1.01826	1.92154	0.165317	76211	0.129278	0.3557
	Cerebellum	B	0.79849	0.80348	5.22165	1.02388	1.23534	0.226599	68537	0.170331	0.5269
	Cortex	A	0.86775	0.887956	9.16435	1.06616	1.64532	0.250699	69552	0.172009	0.509
	Cortex	B	0.861842	0.860247	7.06553	1.01992	1.47352	0.194582	63917	0.148696	0.4436
	Hypothalamus	A	0.867172	0.88382	8.72776	1.07696	1.45051	0.263167	71177	0.16561	0.5254
	Hypothalamus	B	0.790597	0.813301	5.44334	1.06492	1.66337	0.255109	61893	0.163858	0.534
	Liver	A	0.898093	0.897684	9.72413	1.01622	1.23911	0.149305	47868	0.116646	0.348
	Liver	B	0.87838	0.87776	8.12239	1.02639	1.15348	0.214876	52516	0.142884	0.4716
	Lung	A	0.853215	0.854433	6.92072	1.04443	1.51943	0.0719819	39991	0.0613162	0.1831
	Lung	B	0.718713	0.714833	3.45207	1.3046	11.2054	0.0817814	41593	0.0569333	0.1963
	Muscle	A	0.797723	0.795307	4.81532	1.01058	1.34708	0.092236	45229	0.0714226	0.2181
	Muscle	B	0.797126	0.794962	4.81462	1.01463	1.16287	0.167683	48348	0.11348	0.3672
	Spleen	A	0.841343	0.839786	6.16877	1.01063	1.28567	0.106995	27931	0.0309463	0.1242
	Spleen	B	0.729175	0.723364	3.5285	1.03127	2.61927	0.126267	38161	0.0596099	0.2384
H3K4me3	Adipose	A	0.527105	0.519347	2.06576	1.34781	1.99431	0.326917	21146	0.0234239	0.3426
	Adipose	B	0.490161	0.480167	1.90233	1.31139	1.45845	0.435699	26111	0.0309408	0.5153
	Cerebellum	A	0.531642	0.510944	1.92243	1.42006	1.28917	0.406637	27848	0.0269624	0.4144
	Cerebellum	B	0.664261	0.676403	3.20858	1.65263	1.21292	0.53748	22910	0.027872	0.6053
	Cortex	A	0.755892	0.804306	5.49961	1.11383	1.55136	0.602866	26460	0.0371671	0.6865
	Cortex	B	0.714493	0.709475	3.36702	1.32996	1.31682	0.394649	25133	0.027912	0.4226
	Hypothalamus	A	0.741648	0.795946	5.24885	1.17492	1.35654	0.631047	26514	0.0329626	0.7186
	Hypothalamus	B	0.71375	0.760024	4.35745	1.17437	1.5065	0.621272	25216	0.0318898	0.719
	Liver	A	0.696663	0.699411	3.35528	1.12305	1.24156	0.270174	26452	0.024411	0.255
	Liver	B	0.586187	0.612007	2.75163	1.57033	1.18997	0.538757	25731	0.0317935	0.6161
	Lung	A	0.776299	0.784654	4.81232	1.24296	1.20072	0.317603	16785	0.0208554	0.332
	Lung	B	0.739747	0.743905	3.95517	1.20404	1.27253	0.26572	18501	0.0205314	0.2775
	Muscle	A	0.819288	0.819157	5.51807	1.10387	1.21304	0.188645	15678	0.0137058	0.1573
	Muscle	B	0.833349	0.835994	6.17808	1.32573	1.15369	0.326302	18376	0.0193476	0.3208
	Spleen	A	0.760576	0.759479	4.11848	1.13083	1.24373	0.212268	22240	0.0187163	0.2011
	Spleen	B	0.566473	0.562764	2.26424	1.15205	1.35302	0.225529	20882	0.0164443	0.1954
		Average	0.733638	0.740693	5.17727	1.1831	2.23553	0.220872	43976.1	0.0650868	0.313401
		Stdev	0.14477	0.150724	2.54941	0.198276	1.97411	0.136167	19634.6	0.0580087	0.160792
Dnase	Tissue	Replicate	Peaks	Coverage	FRiP
	Adipose	A	39239	0.0229358	0.1468
	Adipose	B	17944	0.00863811	0.0604
	Cerebellum	A	73654	0.0164039	0.1407
	Cerebellum	B	52933	0.0385395	0.7212
	Cortex	A	64474	0.0435216	0.3992
	Cortex	B	93247	0.0544482	0.2529
	Hypothalamus	B	55219	0.0293488	0.2041
	Liver	A	52035	0.0336859	0.3234
	Liver	B	47401	0.0292532	0.1868
	Lung	A	65967	0.0408305	0.3085
	Lung	B	54091	0.0317082	0.2284
	Muscle	A	27274	0.014084	0.118
	Muscle	B	33774	0.0187663	0.1351
	Spleen	A	50488	0.0341754	0.3173
	Spleen	B	83372	0.0637114	0.2386
		Average	54074.1	0.0320034	0.252093

## Sheet: Pig
	Tissue	Rep	NRF	PBC1	PBC2	NSC	RSC	JSD	Peaks	Coverage	FRiP
CTCF	Adipose	P348	0.698015	0.728582	4.02259	1.39281	1.31221	0.188519	40334	0.00748445	0.156
	Adipose	P350	0.673326	0.693497	3.43587	1.55977	1.31333	0.233265	47656	0.00825518	0.1962
	Cerebellum	P348	0.783929	0.786463	4.69273	1.15368	1.22108	0.124589	29531	0.00434518	0.0814
	Cerebellum	P350	0.616853	0.633542	2.83018	1.85827	1.30615	0.267942	53245	0.0107724	0.2841
	Cortex	P348	0.8583	0.86562	7.58083	1.8797	1.54141	0.106664	20595	0.00291772	0.0642
	Cortex	P350	0.818427	0.821106	5.61531	1.40158	1.18585	0.200621	42387	0.00660299	0.1642
	Hypothalamus	P348	0.806797	0.812659	5.42063	1.20867	1.20345	0.148035	42980	0.0072222	0.1245
	Hypothalamus	P350	0.804541	0.805197	5.10764	1.10936	1.25281	0.103611	25213	0.00358967	0.0683
	Liver	P348	0.661999	0.670207	3.16949	1.13056	2.62693	0.108371	25417	0.00344918	0.0718
	Liver	P350	0.867586	0.874192	8.13574	1.28668	1.12709	0.0658251	17864	0.00244175	0.0371
	Lung	P348	0.506985	0.465253	1.65853	1.30454	3.14005	0.150099	25018	0.00357455	0.1021
	Lung	P350	0.76236	0.770167	4.43668	1.21483	1.44899	0.242401	148998	0.0279524	0.282
	Muscle	P348	0.84428	0.856527	7.12925	1.62603	1.31636	0.150827	41901	0.00782309	0.1272
	Muscle	P350	0.726755	0.736793	3.88099	1.83603	1.26836	0.253103	36001	0.00640305	0.202
	Spleen	P348	0.583657	0.565887	2.16113	1.38574	2.82598	0.186774	30262	0.00465476	0.1354
	Spleen	P350	0.822328	0.827144	5.88399	1.48629	2.5796	0.222137	32948	0.00547371	0.1662
H3K27ac	Adipose	P348	0.854471	0.877596	8.31374	1.30025	1.48202	0.242685	30630	0.00845411	0.2195
	Adipose	P350	0.824753	0.826601	5.81027	1.27429	1.46276	0.236386	42826	0.0105105	0.2064
	Cerebellum	P348	0.823913	0.822708	5.57721	1.19679	1.22068	0.303597	87365	0.0244967	0.3233
	Cerebellum	P350	0.76733	0.767727	4.29747	1.10311	1.23375	0.228148	61173	0.0206296	0.247
	Cortex	P348	0.809756	0.808791	5.184	1.22652	1.1374	0.315082	71584	0.0254495	0.3555
	Cortex	P350	0.662148	0.663055	2.96958	1.18339	1.38565	0.25577	91391	0.0305133	0.3173
	Hypothalamus	P348	0.747136	0.748642	3.98732	1.19474	1.30884	0.311429	82882	0.0310949	0.3806
	Hypothalamus	P350	0.88034	0.880921	8.41736	1.11924	1.31857	0.303623	83927	0.0353134	0.3753
	Liver	P348	0.815207	0.814009	5.32218	1.03936	1.29223	0.126663	54949	0.0149138	0.1261
	Liver	P350	0.831045	0.83144	5.9349	1.09881	1.3671	0.228696	73465	0.0239399	0.257
	Lung	P348	0.814989	0.828857	6.35251	1.19573	1.44275	0.31164	86220	0.0235188	0.3356
	Lung	P350	0.813249	0.812769	5.31675	1.07373	1.36657	0.183513	54932	0.0150057	0.1648
	Muscle	P348	0.819363	0.819794	5.52835	1.33726	1.42263	0.34808	81490	0.0245468	0.3924
	Muscle	P350	0.737654	0.738404	3.8237	1.48462	1.26295	0.43378	59477	0.021551	0.4734
	Spleen	P348	0.88389	0.884817	8.71435	1.05951	0.921686	0.215591	139413	0.0409216	0.285
	Spleen	P350	0.789334	0.788335	4.68283	1.10971	1.32869	0.248674	79010	0.029258	0.2968
H3K27me3	Adipose	P348	0.846384	0.854318	7.03798	1.09925	1.35939	0.116822	107665	0.0809537	0.2947
	Adipose	P350	0.832634	0.831955	5.90888	1.02428	1.78235	0.0979163	88212	0.0582484	0.22
	Cerebellum	P348	0.800324	0.799036	4.90756	1.01995	1.3598	0.141326	124520	0.110518	0.3558
	Cerebellum	P350	0.776927	0.778074	4.5088	1.02412	1.41467	0.124101	112472	0.0970731	0.3378
	Cortex	P348	0.812811	0.81326	5.32395	1.01828	1.09244	0.130732	120702	0.105465	0.3463
	Cortex	P350	0.714106	0.715391	3.50538	1.02045	1.8522	0.108675	140179	0.123088	0.3624
	Hypothalamus	P348	0.759532	0.760653	4.18169	1.02371	1.59114	0.133438	126034	0.105649	0.3617
	Hypothalamus	P350	0.772876	0.772467	4.37512	1.02339	1.72743	0.0939383	147606	0.0998684	0.3125
	Liver	P348	0.768106	0.766226	4.21492	1.01541	1.85688	0.069216	67320	0.023582	0.0721
	Liver	P350	0.822347	0.823237	5.65435	1.01198	1.47509	0.0833682	54306	0.020957	0.0665
	Lung	P348	0.786918	0.795059	5.10148	1.01454	1.10275	0.0964399	108744	0.0786785	0.2592
	Lung	P350	0.767389	0.776134	4.67257	1.01332	1.09114	0.0771805	92121	0.0791782	0.239
	Muscle	P348	0.838783	0.837843	6.11484	1.02222	2.02589	0.120886	101955	0.077655	0.2904
	Muscle	P350	0.759165	0.759193	4.14157	1.01734	1.5249	0.134769	95946	0.0885435	0.3037
	Spleen	P348	0.776267	0.774956	4.38784	1.01649	1.9566	0.0622083	38660	0.0137303	0.0461
	Spleen	P350	0.844516	0.846849	6.60823	1.01314	1.20527	0.107925	102384	0.124786	0.3452
H3K4me1	Adipose	P348	0.740759	0.740518	3.84053	1.04368	1.44233	0.152757	107298	0.0260056	0.1951
	Adipose	P350	0.859381	0.861822	7.32449	1.08165	1.2476	0.279679	159151	0.0447778	0.3837
	Cerebellum	P348	0.844733	0.843747	6.33173	1.07379	1.23051	0.28557	152418	0.0405999	0.351
	Cerebellum	P350	0.806218	0.806848	5.17727	1.0483	1.18833	0.219469	111645	0.0300125	0.2607
	Cortex	P348	0.847411	0.846463	6.43874	1.0731	1.13761	0.261228	123892	0.0319707	0.3066
	Cortex	P350	0.780826	0.780862	4.54989	1.05827	1.29235	0.227669	171388	0.0472408	0.3311
	Hypothalamus	P348	0.804939	0.805487	5.13142	1.07166	1.19162	0.260285	159435	0.0451957	0.3662
	Hypothalamus	P350	0.792725	0.792357	4.79192	1.05228	1.17	0.216196	108850	0.0247628	0.2227
	Liver	P348	0.861633	0.864349	7.48068	1.07979	1.08904	0.279691	109879	0.0364134	0.3568
	Liver	P350	0.846957	0.862728	8.22482	1.06702	1.04946	0.25312	125494	0.0357636	0.3298
	Lung	P348	0.890357	0.899392	10.8448	1.02425	0.974856	0.132528	49040	0.00929347	0.0813
	Lung	P350	0.871345	0.871652	7.7704	1.02181	0.978738	0.121026	137761	0.0345397	0.1876
	Muscle	P348	0.838714	0.836947	6.03999	1.03443	1.36	0.156941	75800	0.0147071	0.1321
	Muscle	P350	0.799731	0.799693	4.97682	1.04814	1.28573	0.251791	104934	0.0273742	0.2476
	Spleen	P348	0.85778	0.858893	7.11548	1.1265	2.53136	0.205578	71257	0.0252008	0.2323
	Spleen	P350	0.873627	0.884069	9.42759	1.03463	1.04346	0.177906	75697	0.0144279	0.1387
H3K4me3	Adipose	P348	0.729542	0.730779	3.70596	1.58072	1.2671	0.406196	36527	0.0170987	0.4267
	Adipose	P350	0.746685	0.750144	4.02716	1.75874	1.21499	0.447764	36064	0.0162092	0.4818
	Cerebellum	P348	0.773731	0.780072	4.63737	2.23145	1.14074	0.597044	37381	0.0191968	0.6917
	Cerebellum	P350	0.753585	0.763538	4.36466	1.71517	1.09443	0.454202	34130	0.0177467	0.503
	Cortex	P348	0.736528	0.756436	4.48078	2.00603	1.13479	0.565784	40067	0.019928	0.6412
	Cortex	P350	0.750806	0.759085	4.26814	1.75321	1.16563	0.429567	33069	0.0170375	0.4699
	Hypothalamus	P348	0.751632	0.761676	4.34379	1.81977	1.10688	0.440217	34079	0.0169322	0.4852
	Hypothalamus	P350	0.755595	0.759002	4.18049	1.92732	1.08607	0.48616	34084	0.0174505	0.5442
	Liver	P348	0.692037	0.682904	3.03212	1.31743	1.28984	0.31443	30344	0.0147298	0.2722
	Liver	P350	0.712551	0.719232	3.62425	1.97645	1.18729	0.502828	32315	0.0168574	0.518
	Lung	P348	0.794034	0.793493	4.79559	1.19677	1.24651	0.253846	28399	0.0134482	0.2087
	Lung	P350	0.857854	0.860812	7.26431	1.27983	1.19102	0.29374	26930	0.0139598	0.2497
	Muscle	P348	0.843948	0.855137	7.39576	1.64723	1.31513	0.394973	40561	0.0158119	0.4179
	Muscle	P350	0.671013	0.69583	3.55685	2.24032	1.07682	0.553703	31179	0.0164193	0.611
	Spleen	P348	0.686429	0.674401	2.92139	1.2687	1.36954	0.287369	28230	0.0129485	0.2297
	Spleen	P350	0.817522	0.82341	5.80169	1.44209	1.19453	0.333686	25170	0.0137296	0.2955
		Average	0.784755	0.788172	5.29883	1.27888	1.3917	0.23735	73029.7	0.0316106	0.280023
			0.0704308	0.0729074	1.70779	0.316454	0.410509	0.125821	41623.2	0.0305689	0.141097
ATAC	Adipose	P348	163921	0.0504683	0.252
	Adipose	P350	115901	0.0331211	0.2025
	Cerebellum	P348	217308	0.0628007	0.2788
	Cerebellum	P350	207917	0.0596169	0.3116
	Cortex	P348	148722	0.037063	0.2834
	Cortex	P350	164080	0.0418579	0.2939
	Hypothalamus	P348	105665	0.0263997	0.2271
	Hypothalamus	P350	146884	0.0367299	0.2403
	Liver	P348	113682	0.0258777	0.3378
	Liver	P350	139307	0.0351497	0.2706
	Lung	P348	171981	0.046887	0.2821
	Lung	P350	193317	0.0585203	0.3334
	Muscle	P348	125828	0.0397426	0.4949
	Muscle	P350	99960	0.0293109	0.5298
	Spleen	P348	105278	0.0267426	0.2692
	Spleen	P350	104299	0.0273441	0.2143
		Average	145253	0.039852	0.301356

## Sheet: Cattle
	Tissue	Rep	NRF	PBC1	PBC2	NSC	RSC	JSD	Peaks	Coverage	FRiP
CTCF	Adipose	M08	0.752292	0.75173	4.01046	2.08853	1.65976	0.0500153	9799	0.00096525	0.0174
	Adipose	M22	0.798931	0.806982	5.21934	1.40788	2.73045	0.208375	110559	0.0136369	0.1308
	Cerebellum	M08	0.780068	0.804516	5.62357	1.98869	1.39138	0.21228	88097	0.0182826	0.243
	Cerebellum	M22	0.758686	0.793865	5.49426	1.71111	1.82718	0.241448	101472	0.0219675	0.2844
	Cortex	M08	0.756647	0.784062	4.8474	1.58336	1.75034	0.108	40224	0.00592985	0.0803
	Cortex	M22	0.720413	0.741146	4.04963	2.19529	1.51583	0.17576	53024	0.00902273	0.1486
	Hypothalamus	M08	0.777184	0.776054	4.43053	1.84579	1.14368	-0.0977871	20789	0.0024056	0.0464
	Hypothalamus	M22	0.807829	0.811332	5.35342	1.33394	3.85489	-0.0944812	24137	0.00308248	0.0573
	Liver	M08	0.80658	0.808169	5.21312	1.07424	1.32221	0.156043	147920	0.0391784	0.2491
	Liver	M22	0.825124	0.825911	5.73221	1.17742	2.48522	-0.0826679	31382	0.00475427	0.0496
	Lung	M08	0.612293	0.651542	3.08379	1.87979	1.85545	0.262364	73931	0.0154794	0.2729
	Lung	M22	0.626876	0.648817	2.98021	2.23396	1.69926	0.190523	55331	0.00983052	0.1698
	Muscle	M08	0.518244	0.521903	2.12783	3.34303	1.48782	0.171032	35961	0.00503365	0.1357
	Muscle	M22	0.550105	0.562107	2.34199	2.36749	1.57805	0.19296	53206	0.0093996	0.179
	Spleen	M08	0.885089	0.88696	8.94874	2.5064	1.22203	0.160335	30391	0.00444521	0.109
	Spleen	M22	0.819877	0.820286	5.56344	2.52048	1.53599	0.0873937	21265	0.00250023	0.0514
H3K27ac	Adipose	M08	0.731755	0.739314	3.93092	1.33493	2.80286	0.173002	50124	0.0117101	0.1418
	Adipose	M22	0.753562	0.75948	4.23488	1.33011	3.01826	0.154571	42006	0.0073495	0.088
	Cerebellum	M08	0.71113	0.753352	4.80174	1.09871	3.63098	0.211069	30963	0.0125476	0.2044
	Cerebellum	M22	0.814119	0.81722	5.5802	1.22215	3.77478	0.186581	69065	0.0158308	0.1934
	Cortex	M08	0.764433	0.774903	4.60118	1.09692	-196.77	0.229502	41476	0.0158527	0.2167
	Cortex	M22	0.769901	0.781151	4.74744	1.15429	2.84498	0.179492	35370	0.0099	0.1381
	Hypothalamus	M08	0.25665	0.261754	1.81091	1.06928	-0.422776	0.129467	27564	0.00735948	0.1039
	Hypothalamus	M22	0.816127	0.815768	5.39671	1.09509	2.22832	0.119922	38416	0.0116117	0.119
	Liver	M08	0.742162	0.737425	3.73082	1.17712	3.68208	0.188449	86589	0.0255721	0.2307
	Liver	M22	0.747284	0.745141	3.88557	1.1527	3.10088	0.223324	86741	0.0274709	0.2706
	Lung	M08	0.684382	0.702024	3.51003	1.24664	2.72047	0.278128	79663	0.0284246	0.3369
	Lung	M22	0.704491	0.71801	3.68274	1.23599	2.52095	0.300917	96831	0.0330008	0.3814
	Muscle	M08	0.453979	0.506341	2.32504	1.36855	2.81534	0.348412	58093	0.0183293	0.388
	Muscle	M22	0.367805	0.382567	1.72849	1.4935	2.89733	0.285579	33577	0.0106748	0.2782
	Spleen	M08	0.696847	0.68815	3.10298	1.23923	3.68529	0.154411	48463	0.0135827	0.1336
	Spleen	M22	0.626565	0.614142	2.49368	1.27325	3.64587	0.136563	50800	0.0131952	0.13
H3K27me3	Adipose	M08	0.807052	0.815149	5.63621	1.09267	2.5332	0.135137	134435	0.0926201	0.3194
	Adipose	M22	0.573814	0.575484	2.37199	1.17368	1.77538	0.114997	179699	0.0941942	0.2727
	Cerebellum	M08	0.514458	0.668874	4.46244	1.04683	1.71146	-0.0786141	38258	0.0264095	0.1197
	Cerebellum	M22	0.482517	0.647392	4.33519	1.04506	1.31643	-0.0738332	45008	0.0295115	0.1209
	Cortex	M08	0.77006	0.774657	4.48739	1.11315	1.63906	0.0521169	50939	0.0256502	0.0984
	Cortex	M22	0.814157	0.822519	5.76288	1.06826	1.06352	0.0453214	130347	0.0720881	0.1848
	Hypothalamus	M08	0.286167	0.31423	1.92116	1.06711	-1.72689	0.0403847	41303	0.0198831	0.0895
	Hypothalamus	M22	0.367637	0.385329	1.96134	1.18541	6.79273	0.0346273	81237	0.0471045	0.1627
	Liver	M08	0.72628	0.747679	4.23907	1.1376	2.02093	0.0309636	60620	0.0201966	0.0807
	Liver	M22	0.760476	0.773015	4.59286	1.1133	1.95337	0.0230633	57344	0.0229314	0.082
	Lung	M08	0.718427	0.721647	3.60359	1.17838	2.61248	0.0726131	143814	0.0991699	0.2978
	Lung	M22	0.769817	0.780465	4.7063	1.0825	0.827639	0.0400205	75751	0.0466575	0.144
	Muscle	M08	0.474122	0.591342	3.22621	1.35233	1.53763	0.186879	31053	0.0161267	0.1867
	Muscle	M22	0.415232	0.582728	3.23775	1.30644	1.16107	0.194471	21809	0.0109627	0.1756
	Spleen	M08	0.807385	0.804459	5.01701	1.09489	0.801553	0.0292693	43164	0.0220531	0.076
	Spleen	M22	0.772961	0.786194	4.8818	1.06867	0.785425	0.0269791	36364	0.0132517	0.0517
H3K4me1	Adipose	M08	0.767913	0.778322	4.70301	1.38927	1.75166	0.0653679	41175	0.00650297	0.0488
	Adipose	M22	0.454503	0.445037	1.78317	1.6121	1.75501	0.12953	65314	0.010624	0.0743
	Cerebellum	M08	0.493183	0.58516	3.24559	1.04876	0.838113	0.0649337	27825	0.00489977	0.0387
	Cerebellum	M22	0.433977	0.577987	3.35081	1.04682	0.776224	0.0709052	32963	0.00595534	0.0438
	Cortex	M08	0.916313	0.917619	12.306	1.21725	1.84439	0.0766017	18013	0.00253057	0.0406
	Cortex	M22	0.69366	0.714677	3.75274	1.21539	-31.1264	0.188292	1950	0.000265746	0.0057
	Hypothalamus	M08	0.369997	0.362374	1.7207	1.1117	-1.30638	0.0842925	24355	0.00427116	0.0416
	Hypothalamus	M22	0.801582	0.801662	5.03085	1.07867	0.157615	0.035373	3526	0.000370268	0.0084
	Liver	M08	0.692594	0.706947	3.55238	1.17453	3.45848	0.083621	45785	0.00793625	0.0589
	Liver	M22	0.678463	0.694661	3.42158	1.14801	2.90903	0.0895834	56410	0.0103722	0.0745
	Lung	M08	0.81409	0.815454	5.44454	1.0854	1.00659	0.131048	93387	0.021285	0.1644
	Lung	M22	0.841329	0.843913	6.50426	1.05687	0.992064	0.15008	88453	0.0230993	0.1835
	Muscle	M08	0.338947	0.48353	2.32898	1.43528	2.92886	0.226366	26998	0.00801948	0.192
	Muscle	M22	0.411457	0.405376	1.71458	1.52059	1.72005	0.311898	23253	0.00892219	0.3
	Spleen	M08	0.817892	0.814323	5.27154	1.17675	2.44997	0.140892	56417	0.0118278	0.0995
	Spleen	M22	0.86667	0.865	7.30627	1.10929	1.74916	0.173951	72428	0.0166496	0.1413
H3K4me3	Adipose	M08	0.636683	0.646285	2.91562	1.23006	4.62439	0.248818	25504	0.0108486	0.2147
	Adipose	M22	0.762486	0.778201	4.79988	1.11022	-28.7853	0.338215	28606	0.0128872	0.3241
	Cerebellum	M08	0.552795	0.611809	3.10976	1.09783	-5.51833	0.293124	28157	0.013984	0.3015
	Cerebellum	M22	0.330042	0.461907	2.91454	1.07591	-1.27457	0.320867	28321	0.0146987	0.3321
	Cortex	M08	0.681305	0.694821	3.4093	1.17306	9.9763	0.393322	23472	0.0123695	0.3933
	Cortex	M22	0.762159	0.77323	4.57918	1.23269	3.21272	0.231593	20728	0.00808561	0.1841
	Hypothalamus	M08	0.693315	0.70665	3.59121	1.11832	-2.52076	0.618104	27894	0.0141688	0.7447
	Hypothalamus	M22	0.673782	0.691003	3.44235	1.10774	-3.65802	0.558338	30961	0.0160657	0.6568
	Liver	M08	0.69427	0.729701	4.11484	1.17648	6.47356	0.145767	30735	0.00946103	0.1194
	Liver	M22	0.764863	0.789521	5.21568	1.1459	4.83786	0.117917	26589	0.00881289	0.0954
	Lung	M08	0.734015	0.732848	3.71946	1.16503	6.54761	0.243133	32146	0.0129031	0.23
	Lung	M22	0.74037	0.738733	3.79613	1.15714	9.76184	0.252727	35005	0.0134686	0.2446
	Muscle	M08	0.263658	0.290642	1.65804	1.40642	1.47216	0.384655	24528	0.010053	0.3989
	Muscle	M22	0.280918	0.322264	1.7441	1.39179	1.40645	0.417849	25759	0.0110253	0.4515
	Spleen	M08	0.619162	0.631952	2.75469	1.2353	-92.3819	0.223175	32506	0.012554	0.1953
	Spleen	M22	0.804141	0.804359	5.10499	1.14742	5.27036	0.208687	28021	0.0113081	0.1841
		Average	0.661057	0.684991	4.09167	1.34213	2.59247	0.16418	50894.5	0.017792	0.182856
			0.167538	0.150795	1.66918	0.413097	1.86022	0.129716	34225.6	0.0190149	0.132993
ATAC	Tissue	Replicate	Peaks	Coverage	FRiP
	Adipose	M08	62000	0.0130703	0.1068
	Adipose	M22	140106	0.0346016	0.1645
	Cerebellum	M22	215310	0.0519736	0.3268
	Cortex	M08	78231	0.0142301	0.2473
	Cortex	M22	154683	0.0345854	0.3196
	Hypothalamus	M08	63147	0.0118296	0.1333
	Hypothalamus	M22	37204	0.00645777	0.1057
	Liver	M08	103274	0.0216786	0.3774
	Liver	M22	113228	0.0236144	0.2477
	Lung	M08	221848	0.061353	0.3798
	Lung	M22	214074	0.0582619	0.4129
	Muscle	M08	108563	0.0254133	0.3918
	Muscle	M22	126829	0.0303159	0.411
	Spleen	M08	111095	0.0266176	0.2223
	Spleen	M22	194307	0.0506324	0.2932
		Average	129593	0.0309757	0.276007
