# Supplementary material for: Functional annotations of three domestic animal genomes provide vital resources for comparative and agricultural research
Source: Nat Commun. 2021 Mar 23;12:1821. doi: 10.1038/s41467-021-22100-8 (PMC7988148; doi:10.1038/s41467-021-22100-8)
Supplement: Supplementary file 6 — Supplementary Data 3 [file 41467_2021_22100_MOESM6_ESM.xlsx]

## Sheet: Library Accessions
Human Rep1
	RNA-seq	H3K4me3	H3K27ac	H3K27me3	H3K4me1	CTCF	DNase-seq
Spleen	ENCLB412GRX	ENCLB801WMO	ENCLB566WYN	ENCLB024JKU	ENCLB606GMR	ENCLB641TAW	ENCLB749GQX
Liver	ENCLB420PUQ	ENCLB276MXT	ENCLB440YFV	ENCLB686TEH	ENCLB789CHB	ENCLB761UMI
Lung	ENCLB430RAJ	ENCLB397DZR	ENCLB744MNU	ENCLB724ABP	ENCLB904HHO		ENCLB048EBD
Adipose		ENCLB190YNL	ENCLB586VAL	ENCLB879WIV	ENCLB820BME
Cortex	ENCLB187ZUS	ENCLB466EUG	ENCLB132GPI	ENCLB501MZY	ENCLB197WEV
Human Rep2
	RNA-seq	H3K4me3	H3K27ac	H3K27me3	H3K4me1	CTCF	DNase-seq
Spleen	ENCLB088AOF	ENCLB613QLF	ENCLB603CIJ	ENCLB055OMO	ENCLB747JAN	ENCLB409APT
Liver	ENCLB139JXN	ENCLB263CGX	ENCLB754JNQ		ENCLB791HNK	ENCLB331LXY	ENCLB892EJG
Lung	ENCLB308EJA	ENCLB263TZE,ENCLB122HWS	ENCLB585VMC,ENCLB514ZGR	ENCLB392GVP,ENCLB934BAS	ENCLB800GUF,ENCLB062BUN	ENCLB618CIA	ENCLB739NYD
Adipose				ENCLB783WJI	ENCLB974SQV
Cortex	ENCLB306ITM	ENCLB753XDL	ENCLB132GPI		ENCLB933FTF
Mouse Rep1
	RNA-seq	H3K4me3	H3K27ac	H3K27me3	H3K4me1	CTCF	DNase-seq
Spleen	ENCLB555AZC	ENCLB721XUP	ENCLB250ZGK	ENCLB028SHM	ENCLB546BWB	ENCLB262HAH	ENCLB551IVD
Liver	ENCLB555AYY	ENCLB025RJE	ENCLB547CUI	ENCLB192UPF	ENCLB507MBV	ENCLB375QQB	ENCLB021KCJ
Lung	ENCLB810TRL	ENCLB955AJT	ENCLB835IQU	ENCLB882ZRJ	ENCLB278KDL	ENCLB452UJZ	ENCLB087FMN
Adipose	ENCLB305OAY	ENCLB487KRU	ENCLB637QQD		ENCLB251UKK
Cortex	ENCLB266LCY	ENCLB719CNT	ENCLB380JQT	ENCLB767CAT	ENCLB086HMC	ENCLB757QCH	ENCLB070NQB
Mouse Rep2
	RNA-seq	H3K4me3	H3K27ac	H3K27me3	H3K4me1	CTCF	DNase-seq
Spleen	ENCLB555AZD	ENCLB087TYX	ENCLB568ICK	ENCLB159FYU	ENCLB464ZDA	ENCLB806IXO	ENCLB030OPQ
Liver	ENCLB555AYX	ENCLB999KML	ENCLB489UBK	ENCLB022BAI	ENCLB149EYV	ENCLB817PKS	ENCLB996YLT
Lung	ENCLB544VIE	ENCLB989ZWI	ENCLB048MJK	ENCLB572JFC	ENCLB226CWT	ENCLB533GEV	ENCLB412YRT
Adipose	ENCLB740QNF	ENCLB094FCI	ENCLB415YNY		ENCLB423DQZ
Cortex	ENCLB055JUC	ENCLB518SIB	ENCLB375TZU	ENCLB497RBP	ENCLB758LEN	ENCLB783TWE
