# Supplementary material for: Functional annotations of three domestic animal genomes provide vital resources for comparative and agricultural research
Source: Nat Commun. 2021 Mar 23;12:1821. doi: 10.1038/s41467-021-22100-8 (PMC7988148; doi:10.1038/s41467-021-22100-8)
Supplement: Supplementary file 8 — Source Data [file 41467_2021_22100_MOESM8_ESM.xlsx]

## Sheet: Figure 1c
	Chicken	Pig	Cattle	Human	Mouse
Adipose	0.195087	0.168478	0.153726	0.142967	0.0643342
Cerebellum	0.292182	0.194738	0.0880308
Cortex	0.297017	0.220097	0.0981166	0.105613	0.0709484
Hypothalamus	0.320684	0.207557	0.0630009
Liver	0.262752	0.105399	0.137685	0.066752	0.055304
Lung	0.148843	0.174611	0.157589	0.0861145	0.0789291
Muscle	0.155174	0.166735	0.0455915	0.14337
Spleen	0.183525	0.138782	0.0870589	0.079439	0.0425348

## Sheet: Figure 1d
	TSS Proximal	Genic	Intergenic
Chicken	12560	31556	21419
Pig	17581	71238	51036
Cattle	19207	67134	59525

## Sheet: FIgure 1e
	TSS Proximal	Genic	Intergenic
Chicken	0.86863	0.64727	0.740966
Pig	0.89156	0.632986	0.722929
Cattle	0.796246	0.584124	0.67781

## Sheet: Figure 2b,c
Species1	Species2	Type	MRCA	Mapping	ConsTotal	ConsMapped					Mapped TSS proximal
Cattle	Pig	Genic	A	0.657097	0.303587	0.462012						Cattle	Chicken	Human	Mouse	Pig
Pig	Cattle	Genic	A	0.656777	0.291819	0.44432					Total #	17734	12589	23096	19596	17086
Human	Mouse	Genic	B	0.51391	0.140003	0.272427					Cattle		7201	14253	11081	11391
Mouse	Human	Genic	B	0.566552	0.240511	0.424517					Chicken	7547		9980	7364	6829
Cattle	Human	Genic	C	0.615419	0.261759	0.425335					Human	11105	7372		11245	10188
Cattle	Mouse	Genic	C	0.559031	0.174413	0.311991					Mouse	10280	6774	13494		9386
Human	Cattle	Genic	C	0.555162	0.198785	0.358067					Pig	12149	6873	13948	10585
Human	Pig	Genic	C	0.542011	0.202707	0.37399
Mouse	Cattle	Genic	C	0.551355	0.220933	0.40071					Mapped genic
Mouse	Pig	Genic	C	0.532854	0.221643	0.415955						Cattle	Chicken	Human	Mouse	Pig
Pig	Human	Genic	C	0.600007	0.258411	0.43068					Total #	53362	25182	67827	40863	59626
Pig	Mouse	Genic	C	0.538272	0.171704	0.31899					Cattle		12242	37655	22530	39161
Cattle	Chicken	Genic	D	0.386717	0.108392	0.280287					Chicken	20636		22622	13743	23126
Chicken	Cattle	Genic	D	0.486141	0.221547	0.455726					Human	32840	12839		23151	35776
Chicken	Human	Genic	D	0.509848	0.232904	0.456811					Mouse	29831	11601	34857		32095
Chicken	Mouse	Genic	D	0.460686	0.16627	0.360917					Pig	35064	11939	36763	21774
Chicken	Pig	Genic	D	0.474108	0.225677	0.476003
Human	Chicken	Genic	D	0.333525	0.080322	0.240828					Mapped of intergenic
Mouse	Chicken	Genic	D	0.336319	0.0882461	0.262388						Cattle	Chicken	Human	Mouse	Pig
Pig	Chicken	Genic	D	0.387851	0.11126	0.286863					Total #	47080	17055	46812	29422	41625
Cattle	Pig	Intergenic	A	0.49915	0.174002	0.348596					Cattle		5153	16873	11742	20720
Pig	Cattle	Intergenic	A	0.497778	0.203508	0.408832					Chicken	9449		7014	4954	7882
Human	Mouse	Intergenic	B	0.3372	0.0887379	0.263161					Human	20323	5302		12062	16816
Mouse	Human	Intergenic	B	0.409965	0.14241	0.347372					Mouse	18630	4867	15785		15365
Cattle	Human	Intergenic	C	0.431669	0.136725	0.316735					Pig	23500	4825	15789	10957
Cattle	Mouse	Intergenic	C	0.395709	0.095582	0.241546
Human	Cattle	Intergenic	C	0.360442	0.13473	0.373792					Conserved TSS proximal
Human	Pig	Intergenic	C	0.337285	0.109224	0.323833						Cattle	Chicken	Human	Mouse	Pig
Mouse	Cattle	Intergenic	C	0.399089	0.151281	0.379067					Cattle		5990	9252	8178	9151
Mouse	Pig	Intergenic	C	0.372408	0.126096	0.338596					Chicken	5777		6448	5168	5267
Pig	Human	Intergenic	C	0.403988	0.131267	0.324929					Human	9552	6629		9566	8878
Pig	Mouse	Intergenic	C	0.369129	0.0943183	0.255516					Mouse	8207	5716	9237		7646
Cattle	Chicken	Intergenic	D	0.200701	0.0394435	0.196529					Pig	9298	5478	8734	7673
Chicken	Cattle	Intergenic	D	0.30214	0.109587	0.362701
Chicken	Human	Intergenic	D	0.310877	0.0886544	0.285175					Conserved of genic
Chicken	Mouse	Intergenic	D	0.285371	0.0667839	0.234025						Cattle	Chicken	Human	Mouse	Pig
Chicken	Pig	Intergenic	D	0.282908	0.086954	0.307358					Cattle		5579	13483	9028	17400
Human	Chicken	Intergenic	D	0.149833	0.0283902	0.189478					Chicken	5784		5448	3606	6634
Mouse	Chicken	Intergenic	D	0.168377	0.0331045	0.196609					Human	13968	5865		9828	15408
Pig	Chicken	Intergenic	D	0.189357	0.0371171	0.196016					Mouse	9307	4187	9496		10238
Cattle	Pig	TSS Proximal	A	0.685068	0.524304	0.76533					Pig	16200	5683	13749	9057
Pig	Cattle	TSS Proximal	A	0.666686	0.535585	0.803354
Human	Mouse	TSS Proximal	B	0.584257	0.399939	0.684526					Conserved of intergenic
Mouse	Human	TSS Proximal	B	0.573842	0.488161	0.850689						Cattle	Chicken	Human	Mouse	Pig
Cattle	Human	TSS Proximal	C	0.626198	0.538626	0.860153					Cattle		1869	6307	4451	8471
Cattle	Mouse	TSS Proximal	C	0.579677	0.462783	0.798346					Chicken	1857		1329	974	1545
Human	Cattle	TSS Proximal	C	0.61712	0.400589	0.649127					Human	6437	1512		4190	5464
Human	Pig	TSS Proximal	C	0.603914	0.378161	0.626183					Mouse	4500	1139	4154		3926
Mouse	Cattle	TSS Proximal	C	0.565473	0.41733	0.73802					Pig	8192	1483	5113	3710
Mouse	Pig	TSS Proximal	C	0.540161	0.39156	0.724894
Pig	Human	TSS Proximal	C	0.596278	0.519607	0.871417
Pig	Mouse	TSS Proximal	C	0.549339	0.447501	0.814618
Cattle	Chicken	TSS Proximal	D	0.425567	0.325758	0.76547
Chicken	Cattle	TSS Proximal	D	0.572007	0.475812	0.831829
Chicken	Human	TSS Proximal	D	0.585591	0.526571	0.899213
Chicken	Mouse	TSS Proximal	D	0.538089	0.454047	0.843815
Chicken	Pig	TSS Proximal	D	0.545953	0.435142	0.797032
Human	Chicken	TSS Proximal	D	0.432109	0.279183	0.646092
Mouse	Chicken	TSS Proximal	D	0.375791	0.263727	0.701793
Pig	Chicken	TSS Proximal	D	0.399684	0.308264	0.77127

## Sheet: Figure 2d
Term	Count	%	P-Value	Fold Enrichment	Benjamini
Metabolic pathways	230	8.9	6.5e-08	1.4	1.9e-05
Carbon metabolism	37	1.4	1.5e-07	2.5	2.2e-05
AMPK signaling pathway	36	1.4	1.3e-05	2.1	0.0013
Biosynthesis of antibiotics	50	1.9	3e-05	1.8	0.0022
Protein processing in endoplasmic reticulum	42	1.6	0.00012	1.8	0.0067
Aminoacyl-tRNA biosynthesis	18	0.7	0.00014	2.7	0.0065
Acute myeloid leukemia	19	0.7	0.00039	2.4	0.016
Insulin resistance	31	1.2	0.00047	1.9	0.017
Fc gamma R-mediated phagocytosis	24	0.9	0.0011	2	0.033

## Sheet: Figure 4c
	Overlapping	Predicted
H3K27ac	0.312276	0.52615
H3K4me1	0.388629	0.537712
H3K4me3	0.15584	0.400911
H3K27me3	-0.127897	-0.155737
DNase	0.225564	0.374629
H3K27ac	0.328959	0.592546
H3K4me1	0.363887	0.565947
H3K4me3	0.187636	0.385761
H3K27me3	-0.160836	-0.207295
ATAC	0.117896	0.274737
H3K27ac	0.33719	0.595458
H3K4me1	0.290461	0.458425
H3K4me3	0.143269	0.309938
H3K27me3	-0.0835184	-0.0381587
ATAC	0.109931	0.235961

## Sheet: Figure 4d
	Nearest	Predicted
H3K27ac	0.235086	0.517692
H3K4me1	0.24924	0.478501
H3K4me3	0.11619	0.42699
H3K27me3	-0.122659	-0.307326
DNase	0.163726	0.36581
H3K27ac	0.226062	0.611691
H3K4me1	0.225007	0.559368
H3K4me3	0.130204	0.423597
H3K27me3	-0.142959	-0.248657
ATAC	0.0903225	0.314376
H3K27ac	0.239772	0.60018
H3K4me1	0.162835	0.407051
H3K4me3	0.10095	0.315104
H3K27me3	-0.0915919	-0.0550134
ATAC	0.0839273	0.252211

## Sheet: Figure 5d
	SNPs in REs	Total SNPs
geQTL	22586	93631	0.241224
ChIPSeq	243357	1151218	0.211391
aseQTL	191978	919885	0.208698
mQTL	1104	5365	0.205778
sQTL	191240	984644	0.194222
eeQTL	157418	843135	0.186706
selection.sig	531	3362	0.157942
cons100way	51816	373772	0.13863
young	11442	95473	0.119845
Other SNPs	1490165	13661471	0.109078

## Sheet: Sup. Fig 1a
	Cov%	TSS	Promoter	Cons.	Open											TSS
Active TSS/CTCF	0.384126	69.5435	14.6461	4.10155	16.4506	2.90862	3.00781	3.35068	3.73072	4.38855	5.45932	7.35487	11.0111	18.0833	30.4233	40.6309	35.2842	23.2074	13.7706	8.52585	5.67314	3.80776	2.75656	2.13615	1.82792	1.64546
Active TSS	0.404726	18.9959	9.69088	3.07613	6.98332	2.93766	3.17263	3.24443	3.51549	3.81686	4.36029	5.35824	6.59868	7.23819	6.02753	5.82669	9.83726	14.6968	14.1174	11.6062	9.73882	8.6028	7.52952	6.69117	5.96536	5.19015
CTCF/Promoter	0.230855	19.3018	10.6016	3.14548	11.7261	3.6344	3.82618	4.30192	4.80489	6.11477	7.83636	10.7843	15.1511	19.5628	17.4988	10.2739	11.406	12.3867	11.5884	9.61567	7.11825	5.63489	4.48922	3.92269	3.27377	3.06898
Active Promoter	0.4826	6.63504	8.11124	2.49079	5.22733	3.2706	3.68509	4.22487	5.00228	5.75806	7.42774	9.09747	9.90457	8.63032	4.47796	2.71366	3.72215	7.17362	12.3969	13.8576	12.6608	10.6049	8.98174	7.26588	6.21737	5.4557
Flanking TSS	0.249195	9.04189	7.84633	2.52405	3.66866	3.90145	4.52785	5.37822	6.17861	7.39731	8.07471	7.57629	6.46342	5.80268	4.62055	4.18135	4.63807	6.25596	10.8222	16.9974	18.7358	16.6681	13.5028	11.1947	9.08613	7.30174
Promoter	0.232717	13.4224	8.12102	2.44059	4.17517	3.19475	3.41674	3.65129	4.09766	4.47744	4.80454	5.17697	5.80263	6.77745	7.64678	7.36896	6.74871	7.7145	9.10349	10.1132	9.87531	9.23067	8.5122	7.86043	7.01305	6.38109
Poised Promoter	0.631498	15.9353	7.45827	3.82936	6.80216	2.65834	2.8109	3.0566	3.32655	3.87456	4.74973	5.88776	7.32054	8.9373	10.3199	11.1193	11.1602	10.4601	9.38142	8.05891	6.75541	5.57134	4.67154	3.93263	3.33489	2.92691
Active Enhancer	1.4752	0.882265	1.66568	1.70049	4.57542	1.55812	1.56797	1.60876	1.61292	1.69607	1.73538	1.68276	1.47088	1.07852	0.809756	0.692894	0.693681	0.704482	0.707796	0.760652	0.879979	1.05206	1.18823	1.30486	1.39602	1.45653
CTCF/Enhancer	0.296484	2.05372	2.84322	2.11169	10.4523	2.71053	2.79148	2.96754	3.13276	3.2946	3.39685	3.55272	3.60697	3.35484	3.24824	2.45192	1.73989	1.50212	1.4769	1.47901	1.52774	1.55427	1.58608	1.75493	1.83532	2.0681
Primed Enhancer	3.05977	0.87323	1.60355	1.50067	2.44907	1.44569	1.43975	1.47482	1.4836	1.45649	1.40718	1.33699	1.22976	0.954937	0.78441	0.720879	0.691259	0.74085	0.856607	1.12692	1.5033	1.87084	2.11013	2.21377	2.28365	2.29616
Active Element	1.80336	0.946923	1.8097	1.59825	2.64931	1.86717	1.90557	1.8957	1.89659	1.83498	1.72523	1.54523	1.31861	1.10428	0.956457	0.843271	0.782476	0.796842	0.827941	0.8884	0.97426	1.05012	1.163	1.27529	1.35997	1.45864
Insulator	0.86945	1.34261	1.77487	1.58609	6.57691	2.1854	2.07682	2.19805	2.2603	2.24871	2.23422	2.30022	2.38001	2.38261	2.40696	1.94625	1.52196	1.30706	1.27504	1.27015	1.37187	1.48811	1.56588	1.56727	1.67847	1.59904
Polycomb Repressed	6.80694	1.26487	1.95637	1.31993	1.24021	1.59441	1.59509	1.59042	1.589	1.56148	1.50285	1.4269	1.31086	1.17399	1.05584	1.00646	1.00297	1.05191	1.1311	1.21746	1.29689	1.35711	1.39587	1.4204	1.43461	1.43311
Low Signal	83.0731	0.446477	0.6584	0.886701	0.5505	0.763145	0.750309	0.731097	0.707285	0.677666	0.642759	0.599986	0.553619	0.516242	0.499111	0.492339	0.497457	0.508029	0.523111	0.543517	0.571937	0.606272	0.639834	0.670076	0.694154	0.716276

## Sheet: Sup. Fig 1d
Promoters
	Chicken	Pig	Cattle			Chicken	Pig	Cattle
1	2182	3460	4332		1	0.173726	0.196803	0.225543
2	1316	1364	1548		2	0.104777	0.0775838	0.0805956
3	923	1044	1140		3	0.0734873	0.0593823	0.0593534
4	534	782	911		4	0.0425159	0.0444798	0.0474306
5	497	609	739		5	0.0395701	0.0346397	0.0384756
6	439	638	828		6	0.0349522	0.0362892	0.0431093
7	630	726	2857		7	0.0501592	0.0412946	0.148748
8	6039	8958	6852		8	0.480812	0.509527	0.356745
	12560	17581	19207
Genic
	Chicken	Pig	Cattle			Chicken	Pig	Cattle
1	16738	36697	40655		1	0.530422	0.515132	0.60558
2	6778	12918	11775		2	0.214793	0.181336	0.175395
3	3594	8179	5865		3	0.113893	0.114812	0.0873626
4	1696	4281	3385		4	0.0537457	0.0600943	0.0504215
5	1145	2958	2070		5	0.0362847	0.0415228	0.0308339
6	735	2228	1430		6	0.0232919	0.0312754	0.0213007
7	475	1945	1122		7	0.0150526	0.0273028	0.0167128
8	395	2032	832		8	0.0125174	0.0285241	0.0123931
	31556	71238	67134
Intergenic
	Chicken	Pig	Cattle			Chicken	Pig	Cattle
1	11255	27455	36888		1	0.525468	0.537954	0.619706
2	5024	9603	10109		2	0.234558	0.188161	0.169828
3	2101	5606	4705		3	0.0980905	0.109844	0.0790424
4	994	2622	2635		4	0.0464074	0.0513755	0.0442671
5	660	1808	1570		5	0.0308138	0.035426	0.0263755
6	545	1277	1243		6	0.0254447	0.0250216	0.020882
7	379	1149	1172		7	0.0176946	0.0225135	0.0196892
8	461	1516	1203		8	0.0215229	0.0297045	0.02021
	21419	51036	59525
